# Supplementary material for: Identifying SNP markers associated with distinctness, uniformity, and stability testing in Egyptian fenugreek genotypes
Source: PLoS One. 2023 Sep 20;18(9):e0291527. doi: 10.1371/journal.pone.0291527 (PMC10511133; doi:10.1371/journal.pone.0291527)
Supplement: S1 Table — The 50 nucleotide sequences flanking each SNP are presented in the S1 Table. (XLSX) [file pone.0291527.s001.xlsx]

## Sheet: Wadi
Trait	Marker	p	-LOG10(P)	MarkerR2
Apex shape of the cotyledonary leaf	dDocent_Contig_1855_244	0.000881	3.05492	0.1106	CGGGTATACTCGGGTCAAAGCCTCAACAAGCCCATATCGCTACTGCCGCA[T]GGAATCTTGCTGTTCAGCAGGCATCTCAATCTTATGCACACATTTGCTAT
	dDocent_Contig_29615_120	0.000513	3.29028	0.12127	TATGTGTTACCAAAAGCTGATTGCTGACCGAGTCCAACAAATCTCTGAGA[C]TTTTCAAACCATCCAAATTCGGCATCTTTGCTTTCAAGCCCAACAGTTTC
	dDocent_Contig_30257_127	0.000724	3.1405	0.11446	ACTATGATGTACTAATGATAAACCTAGGGTCAACCGATTAGGTTATGTCT[A]GTAATCCTAACCTTTTAAACCTAATTCATTTGCTAAGCCATGGTTAGTGA
	dDocent_Contig_35613_157	0.000339	3.47018	0.12953	AGCACAGAAGGTCATAGAACTGGGAAAGATGTGTCTGAGGTAGATAATAA[C]AAGAGTGATTCTGAAAATACAGAAGAAGAGAACAATCAAGACAAAGCTGA
	dDocent_Contig_35613_52	0.000638	3.19504	0.11693	AATTCTGACTCAGAAGGTCATGAGAAAGACAAAGAAGATTATGGTGATGA[G]AAGGATGTTACTGAGGAAAATGCAGGTTCTGATGATGATGAATCTGAGAA
	dDocent_Contig_38096_193	0.000673	3.17167	0.11587	GAATCGTATTTCGATCNNNNNNNNNNAATTCAAAGAAGAAGAAGAAGAGA[G]TAACAGGAATCATCTCAAACACTGGAAGCAGAAATCAAAACAGAGAAGAG
	dDocent_Contig_38559_43	0.000349	3.45711	0.12893	NAATTCACCATGCATGCTGAATAGAAAGTGTACTAAACACTT[C]CCCAAGAAATTTATCTCCAACACAGTCATTGATTCAGATGGTTATCCCGT
	dDocent_Contig_43544_99	0.000807	3.09315	0.11232	GAATTGATGTCTGATTATAAAACATTTGATTCCAAACCTTTGCCGTCGAA[G]TATCTGCATTTTTACAAGGAAAAAGCTTCGGTTATGTACACCAGAAAGAT
	dDocent_Contig_44393_260	0.000146	3.83663	0.14664	GATGAGAAAGAAGTGAATCCAACCTTATTCAAACTAATTGTGGGCTCATT[G]AGGTATTTGTGCCATACAAGACCTGATATTGCATATGGTGTAGATTTGAT
	dDocent_Contig_44433_126	0.000595	3.22545	0.11832	ATTGTATTCTGACAACTCTACCGACCATGACACCATTCTTCCTGCTAAAT[C]TGGCTTGCTAAGGACCTGTTTGATCAGATCGGAAGAGNNNNNNNNNNCTC
	dDocent_Contig_64345_171	0.000911	3.04061	0.10996	CCAAACTTCAATCTTCCCTTGTCGAGGTTCTNNNNNNNNNNACATCTTTT[C]TTTCGTTGTTCAATTGGTGGTGGTTTTAGGCCATCAGGCACTACCATTAC
	dDocent_Contig_64399_361	0.000848	3.0715	0.11135	ATCAACAGCATACTTGAGATGTTGAGAGCCCAACAGAAACCTTAGTTTAT[C]TTTTCTGCACATGTTTAAACTGATTTTTTTCTCTGATCN
	dDocent_Contig_69817_265	0.000539	3.26818	0.12026	CGAAACAGCTTGAACAAAAGCTCTAGAAGGTTTTTGAGAGGCTGTTGGTG[G]ATTTTTTGTGTTCTCTGAGTTATCAGACACCTCTTGTGCACAGATCN
	dDocent_Contig_69817_97	0.000177	3.7509	0.1426	AAATCTTTCCACAAGGTAGCTAGTTTGGTGCGCAAGGCAAATATTGTGAG[T]GGTGTTGAACCCTTCGGCCAGATAACCCTTGCGTGTAAGTTGTACTTGCA
	dDocent_Contig_7196_38	3.2e-05	4.49439	0.17825	NAATTCATAAAAGCCTCGCCCTAAGGAGAGTATCGAC[C]AGTTACCAATGCCGGTCCAAAGATTTTGCAGCTTTTGTGCACCTCCGAAT
	dDocent_Contig_7196_97	0.000464	3.33324	0.12323	ATGCCGGTCCAAAGATTTTGCAGCTTTTGTGCACCTCCGAATATGAGCAC[G]GCTTATCACCCTTGTTCAAAATTAACCTCCCACAGATTACGACTACATAA
	dDocent_Contig_7337_163	2.97e-06	5.52755	0.23019	TCCTTCTTCCCACGAACATCTTCTGGAAAGTAACGGTTGNNNNNNNNNNT[T]CAAGAACTCCCTCTTGAATATAGCCCATGTCAGCACCTCATCACCATTCT
	dDocent_Contig_8585_242	0.000505	3.29675	0.12156	CGGCTAGTTATTTAAGGGAATGGTCAGCCAGTTGTAATGTCATCCTGGTA[G]GTTTCAACTCCCATATTCCTAACCTTTCGTAAAGTGATAAGGGCATTAAG
	dDocent_Contig_915_314	0.00057	3.24393	0.11916	AGGTTTCCACTATGACGTTGTTCAACGTCCGTCAGGGCCCACACGAGTCT[C]TGAGGGAGTACCTGACCCGCTTCAACGAGGCCACCATTAGAGTCGCCACC
Basal shape of the cotyledonary leaf	dDocent_Contig_32215_342	0.000844	3.07345	0.11142	AAATTTTTGGACATATCAGTGATTCAATTGGTGTTCCCATCTGAAACCTT[A]GTGGTACCTGTTGATGATCN
	dDocent_Contig_32992_167	0.000583	3.23455	0.11871	CACAAGGTCTCATGCATTTCATCTTCATTAAGCTATCATCCATGTGATAG[T]AGATAGTAGCTGTCATATGTTAAGCTGTCATGTTATCACGATAGTAAATG
	dDocent_Contig_38747_133	3.62e-05	4.44096	0.17562	CAAATAATCATCCCTCTATGAGAGTTTATGCACTATCACGTTGAATGTTC[C]TCAAGCTTCACTCAAGAACTCAAAAACCTGCATCTGCAAATGGATTCCAG
	dDocent_Contig_41122_24	0.000923	3.03483	0.10968	NAATTCATTCTTCCCTCATGTTG[A]ATAACAACAACGACAACACTGTATGTTTACAGGAACCAGAAACTAACAAA
	dDocent_Contig_41190_260	0.000821	3.08548	0.11196	GCTCAAACACACAGTAAGAGACTTCCAATGCTCAAACACACAGTAAGAGA[C]TTCTAACAAAAAGCCAGCATGAGGAACTTGAAGAGATTTATAACAAAAAG
	dDocent_Contig_41208_122	0.000781	3.10747	0.11296	CACCACCGGTTCTATCGTTCCCGTTCACCGACCCATACCACCATCTCCTC[T]ATCGATTCGTATCATCCTCTTCTCGAGTTNNNNNNNNNNAGTTCTAACCA
	dDocent_Contig_42385_199	0.000533	3.27329	0.12048	ATCNNNNNNNNNNAATTCTTACATCAGATGGTGTCAAAGATAACCTGGGT[A]TAAAAACTTTGTCGCCGATATTACTTCCAGATATCACCTTTCCTTCAAGT
	dDocent_Contig_42385_39	0.00024	3.61957	0.13644	NAATTCTTACATCAGATGGTGTCAAAGATAACCTGGGT[A]TAAAAACTTTGTCGCCGATATTACTTCCAGATATCACCTTTCCTTCAAGT
	dDocent_Contig_42894_217	0.000202	3.69508	0.13997	TTTTCCGCCTGCACGTCGAAGGTACACTTAGCAGGGTTGAGGCGCATATT[G]TATTTCCGTACCTGGTGAAGAATTTCTCTCAAGTCTTCGGCGTGACCACT
	dDocent_Contig_47861_123	2.49e-05	4.60406	0.18361	CGTGCATATCTCCACAAGTTTGTACTTGTATTCTTTGACGATATATTAAT[C]TACAGTGCTGACTGGAATACTCATTTGGAGCATTTGTCTCAAGTTTTGAA
	dDocent_Contig_47861_133	4.77e-05	4.32174	0.16982	TCCACAAGTTTGTACTTGTATTCTTTGACGATATATTAATCTACAGTGCT[G]ACTGGAATACTCATTTGGAGCATTTGTCTCAAGTTTTGAAGGTCCTTCAT
	dDocent_Contig_47861_23	4.77e-05	4.32174	0.16982	NAATTCTTGGTTATGCCATTTG[G]CCTCTCCAATGCTCCGGCAACATTTCAAACGACAATGAATGACATTTTCC
	dDocent_Contig_47861_40	2.49e-05	4.60406	0.18361	NAATTCTTGGTTATGCCATTTGGCCTCTCCAATGCTCCG[G]CAACATTTCAAACGACAATGAATGACATTTTCCGTGCATATCTCCACAAG
	dDocent_Contig_47861_72	9.47e-05	4.02387	0.1555	GGCCTCTCCAATGCTCCGGCAACATTTCAAACGACAATGAATGACATTTT[C]CGTGCATATCTCCACAAGTTTGTACTTGTATTCTTTGACGATATATTAAT
	dDocent_Contig_61532_266	0.000324	3.48924	0.1304	GACTGAGGGTTTAATTCGAAGAGTTGCTGCAATGGTCTCGTCCCTAGGAT[T]GGGTCCAAAACCGTTGAAAGGTTCTTTGTCGAGTACTAGAAAACCAACCA
	dDocent_Contig_86508_191	0.000533	3.27323	0.12048	GTTACCTGAGTNNNNNNNNNNGTTGCCTCCCACCCAGCGCTTCTTTAACG[T]CACTAGCTTGACTTCTGACGACGCTCAGAGGTCAGCCAGTACCATTCCAA
	dDocent_Contig_95464_196	0.000646	3.18973	0.14882	TCATAANNNNNNNNNNGATATCAATAATTTTTCATTTTATACAAAGGCTC[A]GGATGACAAGAGTGCAGTACAGAACAGTGGGGTGATGGTTGTAGCTGAGG
Apex shape of the prophyll	dDocent_Contig_10868_259	0.000286	3.543	0.1329	TTTCTTTTGAGAAGGGTACAATATCTAAGCAGGGTTTAGAAACAAAAGTT[G]GGGCTTCTAATACAGTAGGTGTATCAGAAGTTGTTTGTGGTCTATGAGGG
	dDocent_Contig_11021_34	0.000726	3.13891	0.11439	NAATTCTTCCAAAACTAACACCAGATGACCCAT[C]AAGATATGGGTACCTAAGAATGAAATTGTTTATATTGCAGGTATGTCTAA
	dDocent_Contig_32942_61	0.000437	3.35965	0.12444	GTGACTACGGTTGGGACACTGCTGGACTTTCTGCTGACCCCGAGACATTT[G]CCAAAAACCGCGAACTGGAGGTTATCCATAGCAGATGGGCTATGTTGGGA
	dDocent_Contig_33253_189	0.000746	3.12733	0.11387	TACCTCCATGGGANNNNNNNNNNTTAAGGTGGCTGATGTTGTGATGAATG[C]TGAAACATCTTTGGGTCTGGATAATAATGATGATGACCCTGCAAATGATG
	dDocent_Contig_37838_201	0.000366	3.43697	0.128	ATGTGCTAGAGTCAATAGTCATAGATGGGAAGGTTTTTCAGGTTAGGATG[G]TGGAAGATTTGGAGTTAGGTCTGGCAGAAGATGCTTGTTTGGTCGAATAT
	dDocent_Contig_40411_105	0.000199	3.70102	0.14026	TATGAAAGTAAATCGCCCAGAATCATGAAAGAAGCAAGAACACCAACTAG[T]AATTCATGGATTTTTGCAGAATCAAAATATGCAGGTGAGGCTTACGTGAA
	dDocent_Contig_40411_220	0.000822	3.08496	0.11195	NNNAATTCGAACTAAAACAGAGGAAACCGATTATACGCAAGAAATTGTTG[C]ATAATTATGAAAGTAAATCGCCCAGAATCATGAAAGAAGCAAGAACACCA
	dDocent_Contig_40411_265	0.00034	3.46855	0.12946	TGTTGCATAATTATGAAAGTAAATCGCCCAGAATCATGAAAGAAGCAAGA[A]CACCAACTAGTAATTCATGGATTTTTGCAGAATCAAAATATGCAGGTGAG
	dDocent_Contig_40411_276	0.000202	3.6945	0.13996	TATGAAAGTAAATCGCCCAGAATCATGAAAGAAGCAAGAACACCAACTAG[T]AATTCATGGATTTTTGCAGAATCAAAATATGCAGGTGAGGCTTACGTGAA
	dDocent_Contig_40411_94	0.000447	3.34985	0.124	TGTTGCATAATTATGAAAGTAAATCGCCCAGAATCATGAAAGAAGCAAGA[A]CACCAACTAGTAATTCATGGATTTTTGCAGAATCAAAATATGCAGGTGAG
	dDocent_Contig_4118_186	9.31e-05	4.03112	0.15587	CCTTTTTGATGTGGTANNNNNNNNNNCACCAGATAGAAGTGAACTTCGGG[C]CATGACTCAAGGTGTCGAAGAATCCTTCAAAGAGTATGCACAACGGTGGA
	dDocent_Contig_4118_227	3.95e-05	4.4038	0.17383	AACTTCGGGCCATGACTCAAGGTGTCGAAGAATCCTTCAAAGAGTATGCA[C]AACGGTGGAGAGAGTTCGCTGCACAAGTTCGTCCACCTTTGAGCGAAGAA
	dDocent_Contig_41499_93	0.00084	3.07558	0.14314	GAGGGAGGAGGGTGGCGGCCCCTCTTCTCATGGGCACCCAGAACGGCATT[G]AAGTCACCTATAAAAAGCCACGGCCCTTGAAAACAACCTTGAAGATGAGT
	dDocent_Contig_56632_88	0.000496	3.30449	0.12192	GAGCTTTAATCTCAAAGACAGGAGGTTCTGGCTCTGGCTCCTGTGGATAA[T]ATTCAGTAGGTCTGAATTGCCTATTCACATCAGATTTTCTCTTCATCTCA
Basal shape of the prophyll	dDocent_Contig_100843_73	0.000763	3.11753	0.11341	GAGTAGAATTCTGGGTTGAATTGAAACATCAATCCAGTCCCTCTTGGTTA[A]TCGATTCTGTTCTTTTTTCCTCTCCTCTCACGCTTCACTCACTCACCTGC
	dDocent_Contig_11164_213	7.38e-05	4.13166	0.16066	TAACCGCCCCATCCAGTAATACTAAGAGAACTCCAGTGCTCACAGACAAA[C]TCATCATACCCAGAGAACTCATCCTAGCACTTAAGCGTTCGAAGAGGCTT
	dDocent_Contig_29036_252	0.000127	3.8965	0.14945	AGGACTATTCGATTTGCAGACTCTGCTTGCCCGTTGGTTCGGGGGTGCTC[G]ACGGAAGTGAAGCTGTGGCTTATATTCAATTTCTCAAGGTAGTCTTGGAA
	dDocent_Contig_30354_99	0.000844	3.07353	0.11143	TCGAAATTTAGGGTTTGACAAATTTTAATTGGTGAAACAGTATGAAGCTT[A]TAGTTTAAAGAGCAACTTTATCATCACAAAATATGGTGGTGTTGTAGCGG
	dDocent_Contig_30941_174	0.000259	3.58677	0.13492	ATCCCTCAAAGAGAAAGGGAAAAGGTGANNNNNNNNNNGCATTAAGGGTT[C]CGCAAACCCTAAGGAAAGTGGCGAGGTGGAGGTTGGGGTCCTCGGTAGGT
	dDocent_Contig_30941_183	0.000126	3.90091	0.14966	AGAGAAAGGGAAAAGGTGANNNNNNNNNNGCATTAAGGGTTCCGCAAACC[C]TAAGGAAAGTGGCGAGGTGGAGGTTGGGGTCCTCGGTAGGTAACCCACAA
	dDocent_Contig_30941_202	0.000441	3.35525	0.12423	NNNNNNNNNNGCATTAAGGGTTCCGCAAACCCTAAGGAAAGTGGCGAGGT[G]GAGGTTGGGGTCCTCGGTAGGTAACCCACAAAACTTGTTTTGTTGCACTA
	dDocent_Contig_30941_254	6.19e-05	4.20797	0.16433	AGGTTGGGGTCCTCGGTAGGTAACCCACAAAACTTGTTTTGTTGCACTAG[G]TTTAATAGCGCGGGTTTAATCTCAAAATTATTGGCCACCATGGCGGGGTA
	dDocent_Contig_32654_148	0.00021	3.67702	0.17347	TTATACTTTAAAGCTCCTTACTATGAATTTCTCAGATTTGCTTGCTAAGT[G]TTTCCCAAAAACTATTTCGAGTCCTAGCTCGAGAGTGGTCAAGTGGAATG
	dDocent_Contig_33865_75	0.000728	3.13812	0.11434	GGAACGCGGAGGTTTGCGCGCGTTCTTTTCTTTTTCAAAACGAAGAAGAC[G]CCCCAAACAACGTCGTTTGGGGGGCTTTGGGTTCAGGCCGGTTTTTCTCT
	dDocent_Contig_34500_84	0.000202	3.6956	0.14	AAAAGAAAAAGAAACGCACACAATAACAACATGGCTGACAATCGTTCTCT[C]AAAGAGTACGCAACGCCATCCACGGATGAGCCACAAGCTGTCATTGTGTA
	dDocent_Contig_3708_316	0.000352	3.45312	0.12873	TTTCTGCTCGTTATTGTGGTCGAGGGGGCTATGCTTGATGAAGTGTTACC[G]GGCCAGGAATGAGTGCGAGCGGAGTCGACCCATTCCTCGTCGTAGGGGTA
	dDocent_Contig_38120_264	0.000471	3.32666	0.12292	ATATTCAGTTTCTTTTGTTGCTTTTCTGATTGCGAATCCGTGAACGTGTG[C]GATAACTGAAACTGAAATCACAATGCAACTTCGGAAGGGTTTGGGTTCGC
	dDocent_Contig_38120_334	0.000613	3.21287	0.11773	ACAATGCAACTTCGGAAGGGTTTGGGTTCGCCGGAGTTCTCGAAATTCCG[G]TAGGGTTTATGTAGATCN
	dDocent_Contig_38338_292	3.47e-05	4.45913	0.17651	TCTTTCAGAGTTCATTGCCGGCTTGGCAAATCCTTGCAATGTCGTATCAA[G]CCTTGCAAATTCCTGAAGTGTTTATGCAACATGGAAATGATATTATATGA
	dDocent_Contig_38338_311	0.000153	3.8167	0.14568	GGCTTGGCAAATCCTTGCAATGTCGTATCAAGCCTTGCAAATTCCTGAAG[T]GTTTATGCAACATGGAAATGATATTATATGATGCATGTGATGTATGCAAT
	dDocent_Contig_39489_235	0.000468	3.32982	0.12306	TAGATGATTGCCAAACCGCCGCCTCCAACGGCCTTTCTACCTCTTCCGCC[G]CCGACGACAACAACTGATAAGCTCCTCTAACAGTATAACCATGGTTCGGA
	dDocent_Contig_39624_229	5.55e-05	4.25571	0.20344	TCCGTAACGAGAACGATGAACTTTCCTTCTGAGGTCGACACAAGTTTTTC[C]CGCGATAGGTTCATAAGGCATGGAAATTGAATCGAAATCGATTTGATTGC
	dDocent_Contig_40302_252	0.000694	3.15895	0.14729	GTTTTCCCCGTCCTGATAGCTCTTCTTGAATCTTTCCCTCATATGCGCCT[G]CCTCAAAGTCAGTCTTTCCATTTGCTGGCGCAGTGCCGTCTCCATCTTAT
	dDocent_Contig_41146_40	0.000768	3.11455	0.11328	NAATTCATCATCAAACACCACGCAACCATCTCTGTTTCT[G]GGTTCTTCTTCCCTCAATTCTTACTCCGTTTTTCTTCAAATTCAATCACA
	dDocent_Contig_41615_17	0.000612	3.21358	0.11776	NAATTCCATAACAAGA[G]ACTTGTTGCAGGTCTCATGAGTCATATCATTCAACTCTAACCAACCTCTT
	dDocent_Contig_41615_181	0.00038	3.41966	0.12719	ACCAATCACCTCACACCCTCGGATCNNNNNNNNNNAATTCCATAACAAGA[G]ACTTGTTGCAGGTCTCATGAGTCATATCATTCAACTCTAACCAACCTCTT
	dDocent_Contig_43052_78	0.000328	3.4846	0.16367	CCTTGTGAGTTGCGAGCGAGGGAGGCGGTTTGGCTGCATCTGGGTAGTTT[G]ATTAGTGGTATTCGGGAAGGGGTTTTGTGTGTTACAGGGGACTTCAATGC
	dDocent_Contig_49877_42	0.000227	3.64331	0.13755	NAATTCCAGCAGTAACAATCACCAAAACAACTTGTAATTCA[C]TCCTCTTCAACCATATCGAAACCTCAATCAACAACCATCCAATTCCATTA
	dDocent_Contig_52901_38	0.000969	3.01351	0.10873	NAATTCATGGGAGCTTATGCTTATAATCTGGGAGTTG[C]AAACTCTTTCACTGCAGAACTCAATGGTGCAATGTTTGCAATTGAATTGG
	dDocent_Contig_52901_45	0.000969	3.01351	0.10873	NAATTCATGGGAGCTTATGCTTATAATCTGGGAGTTGCAAACTC[T]TTCACTGCAGAACTCAATGGTGCAATGTTTGCAATTGAATTGGCTGCAAA
	dDocent_Contig_53073_322	0.000183	3.73783	0.14197	GGAGTAGAGAGGAAGAACCGTCTAAAAGTGTATGAAGGTCTCTACTCCAT[G]TCCACTAGAAATTTCGAGAAGGCTGCCTCATTACATATGAAGATCN
	dDocent_Contig_61342_112	0.000571	3.2431	0.11911	AACGGAAGAGACCGCGAGTTAGTGACGGGAGTTCCGACGGCTGGGGTTGA[A]ATCGAAAACGAAATTGCAAACAACGATGTGTTTCTTCGTATACTCTCCAA
	dDocent_Contig_64335_146	0.000788	3.10326	0.14451	TCATGAAAAATGAGTAAATTGTTAAAATTGTTCGAAAAGATTGTTTGATT[C]AAGTTTATATGCATTTGAGTGTCCTTTTATGTTTAGAAAACATGTAAACA
	dDocent_Contig_78232_150	0.000124	3.90637	0.14992	AGTTTTCAAGGAATACATTTCAAGAAGTTCTCATGCAAAACCTATTGTCA[C]GGCCGTGCGCCTAAGCTGCACGACCGTGCCATTCCTAGGGCTTGAAGTGC
	dDocent_Contig_78232_254	0.000926	3.03345	0.10962	CGCAACTGAAGAAGAGACGCACGGCCGTGCGCCTTAGCTGCACGACCGTG[C]GCGTGCCAGGATTTATTTTTGATCN
	dDocent_Contig_8113_129	0.000289	3.53912	0.13271	TCCCTTGTCAAACATTTCTGGCTTAGAGCAGAGGTGTTTGATGAAAAGGC[T]GCAAGAGATGAATTGGAACAACTTCAAGTTGAAGATGAGATCNNNNNNNN
Size of the prophyll	dDocent_Contig_10769_254	0.000691	3.16035	0.11536	GGACTAGCATCCTTGTTCCAGGAAATTTGCTCTATACCAATGTAGGTACA[C]AAGTAGAGGAAGAAGAACATGCTCAGGAGGAGGAGATGAGAGATGCTGAT
	dDocent_Contig_10769_87	0.000567	3.24643	0.11927	GGACTAGCATCCTTGTTCCAGGAAATTTGCTCTATACCAATGTAGGTACA[C]AAGTAGAGGAAGAAGAACATGCTCAGGAGGAGGAGATGAGAGATGCTGAT
	dDocent_Contig_28872_290	0.000237	3.62439	0.1708	TGCCAGGGCGGATTTACTCGCTAAAATCGCCAGCACTAAATGCCATGGAA[A]CAACAGAACAGTGATCN
	dDocent_Contig_29296_106	0.000181	3.74194	0.17681	AGACCAGCGATGGGCAGGTATAAGTGCAACATCGATGCCTCCTTCTCCTC[C]TCTCTTAACTGTGATGGGATTGGAATGTGCATATGAGATGATGCCGGTGA
	dDocent_Contig_29917_12	0.000984	3.00703	0.10845	NAATTCTTCCG[T]TAAAAATTCTTGTTTCATGGTCGATGCCATAGACCATTGTGTAAGAGATT
	dDocent_Contig_29917_34	0.000984	3.00703	0.10845	NAATTCTTCCGTTAAAAATTCTTGTTTCATGGT[C]GATGCCATAGACCATTGTGTAAGAGATTGCTATTTAGCATCTCCATCACA
	dDocent_Contig_29917_92	0.000587	3.23124	0.11858	TAGACCATTGTGTAAGAGATTGCTATTTAGCATCTCCATCACACGATGGT[C]TAGAATTATGTTTGTTAAATGATGCAGGAACAATAGTGGGGGAAGAAGCC
	dDocent_Contig_32087_51	0.000943	3.02565	0.10929	NAATTCACACCCTTCGTTAACTTACCATTGCGATGGAAATCCGTCAAAAA[G]TGCATAAAATCATCTTTTACCAACGTCCAAAACTCCTTAAGAAATCCAAA
	dDocent_Contig_33427_124	0.000704	3.15246	0.115	TTACCCAAAACAAGTTAACAAGGACCAGGTCCTTACCACTAATACATACT[C]AATTTTACTAAACCTACACCATTTGTTNNNNNNNNNNAGCCTATGAAGCC
	dDocent_Contig_33427_146	0.000969	3.01347	0.10874	GACCAGGTCCTTACCACTAATACATACTCAATTTTACTAAACCTACACCA[T]TTGTTNNNNNNNNNNAGCCTATGAAGCCTAAAATTAAGCAATAATAAAGA
	dDocent_Contig_34901_26	0.000931	3.0312	0.10954	NAATTCCCTCTGGGTAGGGGTTTGC[A]CCAAGGGGACTACATTCTCCTTTTTTGTTCTTATTGGCAGCAAAGGGGTT
	dDocent_Contig_37568_81	0.000549	3.26078	0.11992	TCTTCGATTGTTCTAATTTCTATGTCGTTTTTGGAAGAAAACTTGAATTT[C]GGTGCTTGAATCACCAACTGAAAATGTCCGGAAAAGAGGACAAACAAGCA
	dDocent_Contig_37637_71	0.000791	3.10165	0.11271	TGTCAATATTTTGAAATGGGATAGGAACGTGATTCCTTTTCATCGAGGGG[C]GTGGTTACGTTTATATGGCATTCCGCTTCACGCGTGGAACGCGTCTTTCT
	dDocent_Contig_37637_88	0.000791	3.10165	0.11271	GGGATAGGAACGTGATTCCTTTTCATCGAGGGGCGTGGTTACGTTTATAT[G]GCATTCCGCTTCACGCGTGGAACGCGTCTTTCTTCAAGTTGTGTGTGCTG
	dDocent_Contig_37637_95	0.000623	3.20572	0.11742	GAACGTGATTCCTTTTCATCGAGGGGCGTGGTTACGTTTATATGGCATTC[C]GCTTCACGCGTGGAACGCGTCTTTCTTCAAGTTGTGTGTGCTGGAGTGTG
	dDocent_Contig_41175_239	0.000913	3.03937	0.1099	AATAGGAATAGCTAGAGGACTTGTGTATTTACATGAAGAGTGCATCACTA[G]GATCN
	dDocent_Contig_41194_183	0.000845	3.07303	0.11142	ACAAGAGATTTTTCACTATAATCACTAAGATTACAACTTCCTCAAACACA[C]AGTAAGAGACTTCCAATGCTCAAACAACTAGTAAGAGACTTCTAATTGCT
	dDocent_Contig_41427_297	0.00038	3.4203	0.12723	ATAGGTTCACGGGGACGATACCTTTCGACGAAGCTTCGTCTTCTTCTTTC[G]TCTTTGATTCCCCTTCGATCN
	dDocent_Contig_47950_51	0.00093	3.03154	0.10955	NATCTAATTCTCCTATAAGCAAACACACCAAAAGGACATGTGAATGCTGT[T]TTTTCTTGGTCCTCCCGTGCCACTTCAATTTGGTTATACCCCGAATATCC
	dDocent_Contig_48195_66	6.41e-06	5.19293	0.21307	CCGCTTCAATTGACCATATAATGACGGAGGCGTTTGGCATCCCAGGCTAG[A]GCACAACAAGTCTTTTAAAGCATAGAGTACCGAGTTTCACAATCAGTAAA
	dDocent_Contig_62632_273	0.000816	3.08837	0.14378	GTCTCCTAATTTTTATATTCCCGCCGCCTTTTGGTAGTCGTTGGGCGATA[C]ATTTTAGGGTTTGAATGTTGAAATTTACTTTGAACGATCAN
	dDocent_Contig_66011_261	0.000512	3.29109	0.12131	TAGGAATTTACATGCGCGCACATCGAAAGTGCATTTTTCGGAGTTTAGGC[G]CATGTTGTACTTTCGGGCTTGTTCGAAGATATTTTTTAAGTGGATGGTAT
	dDocent_Contig_73562_208	0.000506	3.29549	0.12151	NNNNTTCCTAATCCAACACACCATGTGCACTGTACGACGCTACAGTTGTT[G]TCCATTAGGAAAAAGTGTTTTCTTCTTCAACAAGGAAAGGGATTCAAACA
Apex shape of the first leaf	dDocent_Contig_10388_201	0.00046	3.33722	0.12342	CTATCAGGATATTNNNNNNNNNNGAGCTGTTCTTTTATTTTCTAGGCAAA[G]TATTTTTTGACTGCATCTGAGTTCACTGGACGAGGGAGTTCAACACCATC
	dDocent_Contig_11143_359	0.000324	3.48994	0.13044	ACAGCTATTGAGGAGGCAAGAGATTTCAACACATTAAGTCTTGAGAATCT[T]ATAAGTTCCCTCAAATGTCATGAACTTGGGTTTCCAGAAGCCGAGCATGC
	dDocent_Contig_2118_276	6.59e-05	4.18131	0.16306	CATTTGTTAGGGTTTAGGCGGAGTTGGTACTTCCTCAAGCGTTGGAACAT[C]TTCAACAAATATTCGACATGTTCGTCCTCCGTACCTGACTTGACAATCAT
	dDocent_Contig_2118_321	0.000129	3.89025	0.14917	AACATCTTCAACAAATATTCGACATGTTCGTCCTCCGTACCTGACTTGAC[A]ATCATATCATCCACATAAACCTCGATCN
	dDocent_Contig_29377_121	0.000592	3.22785	0.11842	AACCAAAGGGTCAAGGTTGATTTAGAAGCCTTGAATGCAAGGACACTTCA[A]TCTATTCATCCCCTCGTTATGAATCTAAGACAGAAATTGAAATCATGCTT
	dDocent_Contig_29377_85	0.000592	3.22785	0.11842	TCATGAATTATGGAAAAAAGGTATGTAAGCAGTTCAAACCAAAGGGTCAA[G]GTTGATTTAGAAGCCTTGAATGCAAGGACACTTCAATCTATTCATCCCCT
	dDocent_Contig_33089_24	0.000963	3.01618	0.10886	NAATTCACCATAAATTCCTCACC[T]GAGAGAATGCATGTCGACCAATTGAAGGATGACAAGGCCGTCACAATGAA
	dDocent_Contig_34266_218	0.000535	3.27144	0.15294	TGGTTGATGGTGGAAACCGTATTGTTGTGGTTGAAAGGGTGGATTTACGG[T]GGTGGAGGGTGGTTGGATCN
	dDocent_Contig_41601_147	0.000324	3.48994	0.13044	TTGGTTGAGGATGTCCCTCCCAACATGATGTATCCATGCTCTTCAAGCCA[G]GATCAGNNNNNNNNNNCTAATTCCCAAAAACTGTTTTTTCCTCACATTAA
	dDocent_Contig_41601_309	0.000596	3.22482	0.11829	TTGGTTGAGGATGTCCCTCCCAACATGATGTATCCATGCTCTTCAAGCCA[G]GATCAGN
	dDocent_Contig_4205_337	0.000533	3.27329	0.12049	TTGCCCGAATCTCACACCTTTCACTCAAACCCTACAAATGCCCGTTGGCC[A]CAAAGAATTATGTCCCTTACCCCAGCCGATATTGTTTGGTATAAATTAAC
	dDocent_Contig_43129_261	0.000109	3.96293	0.15262	GCGACCCTTCCTCCTCCGGCGCGATGGCCGGCGAACCACCGACGGTGGCG[C]CGCCGTGCCGGAGTAAAAATTTATTTTTTTTCCGCCTATTCTCCTCTTCT
	dDocent_Contig_46334_287	0.000562	3.25005	0.11943	ATTCATGCTTCAGTGGCCATGTCTGGGAATCTTTCGCAGGGTCGTTGTCT[G]CGGTCTGATTTTGCTTTTCTTGACTCTTTTGCGGTGTCTCCCCACGGTCG
	dDocent_Contig_47889_312	0.000883	3.05427	0.11057	GTTCCAGTTATGAAGGAAATCAGCAAGTTAGAGAAGCTAAAGCTAACATG[T]TGGTTCAACAGTACGAATTGTTCAAGATGTCAGAAGATGAAACTATAGAT
	dDocent_Contig_50272_46	0.000925	3.03373	0.10965	NAATTCGCGTGTCTCGTTGTTTGCTCAAACACAAAGGGTCCAAAA[T]CAAACTTTGTCGTGGCCCCTTTAAGGTAAATAAGCTTTGCTAATTCAGTA
	dDocent_Contig_67250_193	0.000711	3.14826	0.11481	TTCCTGCCAAAGGTGATTCTGGAAGAAAGAAACGAAAGAATTTCAATCGA[A]ATTTTGAACAACAAACATTGGAGGTTCGAAAACACTGGTGAACAGAGATG
	dDocent_Contig_82708_139	0.000627	3.20268	0.14949	CTAGATTTGATGTGTTTAGTAATCATATAAGTCTGAAGTATTTGTTTGAC[C]AGAAAGAACTAANNNNNNNNNNTCTAATGTTGTTGCGGATGCCTTAAGTA
	dDocent_Contig_82708_208	0.000175	3.75704	0.17759	NNNNTCTAATGTTGTTGCGGATGCCTTAAGTAGGAAAACTTTACATATGT[C]TGCTATGATGGTTAAAGAATTGAAATTTCTTGAACAATTCAGAGACTTGA
	dDocent_Contig_82708_71	0.000301	3.5212	0.16555	GTATTTTTAGGGGAGGAACAAAATAAAAATAGAATAATGAGGATTAATGA[G]GCATTATTTGTATGATTCTAGATTTGATGTGTTTAGTAATCATATAAGTC
Basal shape of the first leaf	dDocent_Contig_12314_85	0.000286	3.54391	0.13273	CAGTTTGAAGTTGTTTTCAACAGCCAGCAGTCTGCCCCATTAGTGATATG[T]CCTCCCGGACCTTTGTCGTACATCTCTCAAAAGGCAATTCCGTACAAATA
	dDocent_Contig_31097_10	0.000634	3.19802	0.11688	NAATTCTTG[G]CCTTAGTGAAGATGAGGACATCAACTGCGAAGAGAAGGTAAGATAACTTT
	dDocent_Contig_31097_130	0.000634	3.19802	0.11688	GAGTGGGTTCCCAATGGCCATGAAGGACGGCATGATTAATGGCTATGAAG[A]GCTTTTCCATACAAATGATAAATAAGTATGGAGATAAAGGATCNNNNNNN
	dDocent_Contig_31097_16	0.000634	3.19802	0.11688	NAATTCTTGGCCTTA[G]TGAAGATGAGGACATCAACTGCGAAGAGAAGGTAAGATAACTTTGGGTCG
	dDocent_Contig_32035_51	0.000825	3.08337	0.1117	NAATTCTGTACCTCTGAAGGGATAAGCCATGAGTTTTCATCTCCCATAAC[C]CCTCAACAAAATGGTGTGGTTGAAAGGAAGAACATAACTTTGCAAGAATC
	dDocent_Contig_32454_49	0.00093	3.0316	0.10937	NAATTCCAACAACCCTCCATAGCCATAACCGTTTGGTTCTCACCACAA[T]AAACCACAAAAATCTCCATTGTTCATCCTTGAATCTTCATCACGGCAACA
	dDocent_Contig_36120_144	0.000312	3.50559	0.13095	TCATTTTCTCCCATTTTTCTGGGAAACAACGTGATAATCCTCCATGTTCA[T]GAGCTTCAATCTCGCTGCACATTGCTCCGTTTCGATTCATTTTCAATCCA
	dDocent_Contig_39974_291	0.000997	3.0013	0.10802	GGTTACCTGCACTTGCCCACAAGGCGGCAATTCCAGCAGAAGGGGTGAGT[T]ACTCATTAAACAATAAGAATCAATTAGCAGGATCN
	dDocent_Contig_43514_115	6.97e-05	4.15694	0.16163	ATGGAACCACGCACTAGCCCTATCCCTCAAAGAGAAAGGGAAGAGGTGAA[G]CCTAATATCTTCGGTGGTGACTCCATTAGCTTTAAGNNNNNNNNNNAGCT
	dDocent_Contig_43904_219	0.000952	3.02146	0.10892	AATGGTGGTCAAGAATCTGTCCAAGACAGACAAGGTGATTTTCAAGATTC[T]GATCN
	dDocent_Contig_51321_270	0.000634	3.19811	0.11688	TTGGCTAACACCCCCTATGGCTCGGAAAAAGTTTTATTTGCATTTTTGAT[G]AAACGAAAGCTAATACGCAATATGGTCTCTAATGCCTTGCTAATACTCGA
	dDocent_Contig_51386_295	0.000509	3.2935	0.12122	AACAAATCCATCTACTATACCACCAAATAGACCACATCAAATACACAATT[G]AAGTTAGGTTTTGATCN
	dDocent_Contig_51386_302	0.000463	3.3343	0.12308	CCATCTACTATACCACCAAATAGACCACATCAAATACACAATTGAAGTTA[G]GTTTTGATCN
	dDocent_Contig_51994_109	0.000884	3.05364	0.14182	TTCTCCCTTGTTGTCCCTCCACCGTCGCGTTTAACCCCAACACAACCCAG[A]AATTCATCCAAATCCAACACATTCGAACCCAGAATTCGGCCANNNNNNNN
	dDocent_Contig_53342_76	0.000738	3.13179	0.11388	GTGAATTGGAGGAAAATGAAGAGCAAAAAATGAGCCGTTTTCTTCGTGGT[C]TGAATAAGAACATAGCATTTGCTGTTGAGCTATGTAATTATACTGATTTC
	dDocent_Contig_55619_163	0.000908	3.04186	0.14124	CATTATCATACTCTGTTTGTTGATTAGAATCAGGAATAACAACCTCTTGT[G]CAGTGCAAGACTTAGCAAGTTCCAGTATAGCATCAAAATTTCCAGTTTTC
	dDocent_Contig_62626_131	0.000769	3.11382	0.14481	TCTCTCTTATTTTCCGGCCATCATGAACCTCATTTTGAGAAACTAAATTG[A]TAAACTTCTTCCCCATGTTTTCCACAACAAAACCCCTAGCTTTATTTCTT
	dDocent_Contig_938_381	0.000486	3.31302	0.12211	AGGAGATTGGCCCGTACTAGCCTATGGACTACATATTTCAAAGCATAACA[G]TATTCGATGTCGTGCCCCGGAGCTCCTTGGTGAAAGGCACAAAAACTATT
	dDocent_Contig_99340_277	0.000618	3.2091	0.14957	TGCATACTAGGTAAACAACATAAGGTTAAGTTTGGTAGTGGCCAGCATAA[T]TCTAGTAGACCATTTGAGTATGTGCATTCGGATCN
Size of the first leaf	dDocent_Contig_28240_109	0.000246	3.60848	0.13594	CACCTTCATAGGCTTTGCATTTTGGTTGCAATCTAACGGGGTTAACATTC[A]AACTCGAAGCTCCACGATTCTCTTCAGTTAAATTCCAAGATTCCGTGTTT
	dDocent_Contig_2836_314	0.000493	3.30729	0.12205	TGTTATCCGAATATGATATCGAGTACCACACTCAGAGAGCCATTAAAGGA[A]GTATCCTTGCATATCATTTGGCCCACCAACCAATTAAAGACTATCAACCT
	dDocent_Contig_29315_12	0.000135	3.87073	0.14825	NGATCTAATTC[A]CTTTCGTCTTGGGCAGAACGAAAAGATTTTTTTTTGAAAAACAGCAAACA
	dDocent_Contig_29315_130	0.000739	3.13149	0.11405	AATAGGAGAGTAGTAGAAGAAACATCAATGGTCACCCATTTGCATGCCTG[A]GTTCGGACTGGGTAGGATAATCTGTTGTTTTTGGACTAACCTCTGAACTA
	dDocent_Contig_31337_26	0.000168	3.77389	0.14368	NAATTCCTTCTTCTCATCTTCTGTC[G]TCATCATCGGCCTTTCCTTTGAGTAAATTGTCAAGCCATCATCCAAATGT
	dDocent_Contig_44351_103	0.000698	3.15633	0.14717	AATGATGTTGCTCCTTGAACGCTACTGGATTCACATAGATGAAAAGAAAC[G]GAATTGCAGAGCAGCTTCACGATGAGACGAAGATGATTTCTACTCAAANN
	dDocent_Contig_56238_209	0.000594	3.22648	0.11836	NNNTGGGTCACATTGTTGCAACTTGCTACAACAAGGTTGTAATATTGCTA[A]CACGGCATCAAAATGGCAAATCCGAAACCTTTTTCCCAATTAGAGGTGGT
	dDocent_Contig_57658_244	0.000423	3.37347	0.12508	GGGCTGGCCTTGAAAGAAGTTTTTGAAGAATCTGATAAAAATGTTCCTGA[G]GTACAAGTTCTGGATATTTCAAAGACTAAGACTCCAGAATCACAAGTTCT
	dDocent_Contig_57658_252	0.000808	3.0926	0.1123	CTTGAAAGAAGTTTTTGAAGAATCTGATAAAAATGTTCCTGAGGTACAAG[T]TCTGGATATTTCAAAGACTAAGACTCCAGAATCACAAGTTCTGAGCAAGG
	dDocent_Contig_60788_70	0.000544	3.26433	0.15258	TTCCATAATACAGCTCGAAAAGTATGTACCCGTCCTCTTACCCTATCTTG[C]CCGATACAGAGAATGCCATTAATACTAACGGAACCTAAAACATAAAGATT
	dDocent_Contig_64151_106	0.000281	3.55205	0.16712	TTAGAAGTCTTATCTTTAAAGACACCAGTTTCTTTCTTTGGGAATCCATC[G]TCATATGGAAAATCCTTGCAATGTTTTGTCACACCTTGCAAAATTCCTGA
	dDocent_Contig_8585_349	0.00065	3.18718	0.11658	CTTTCACTTAAATCATACATGGCCTTTTCTATGGTTTCGGAACCTATGAC[A]CAAGGGATGGAAAAGCTTCCGGGATCN
	dDocent_Contig_86874_310	0.00036	3.4436	0.1283	GCAAAATTTCTAGAAAAGTCAAAGGAGTTTCAAAAGATGGTGAATGAGGA[A]AGGGGAAAGCTGACCATAATGGAAGATGGTTATCTGGATTTCCATACGGT
Plant height	dDocent_Contig_10573_32	0.000701	3.15434	0.11509	NAATTCATGAATGTAGAAGTATATTTATGCC[G]GATTTATGCGTAACGCACGACCGTATGAATGTATGAATGCATGAATATTG
	dDocent_Contig_29388_47	0.000931	3.03092	0.10952	NAATTCAACGATGGTCAACCATTTTCTGTTGATTTCCGTATCAATT[C]GAAATCCCTCTTCCTTCTTCTCTGTTGTATCGAAGGTGATGAAATGAAAA
	dDocent_Contig_31737_168	0.000884	3.05333	0.11053	CATACTCTTTGAGGAGTTCAATTATCCTACCCTTGATGGATGGTTCAAGC[A]ATGCTCCAATCTTGACCTCTTTCTTGTCTTCTTAGGAACCCAAGTTGATA
	dDocent_Contig_32996_293	0.000889	3.05119	0.11043	GTGTACCTAATATATCTAAGTGTGAATCAGGTTTAGGTTGAGGAGGGGGT[T]GAGAGGAGGTTCTGGATCN
	dDocent_Contig_33738_337	0.000524	3.28076	0.15341	TTCAAAAAAATCAAGCATATTTAGTGCCGTCGCGTATTTTCAAGGAAAAT[A]AGGGTTTTACCCTAATTTCTAGACGCGCTTCCTGCTCAAGTTTCAAAAAT
	dDocent_Contig_36622_227	0.000211	3.67607	0.17344	TTTCCAAATCGATGAGCATTTTCCAGAAAAGCAGTAAGTGAAACTTGTGA[G]GTGTGTGTTGTGATTCTTGCTTCTGTCCATAGAATTTTGGAGGCAGAATC
	dDocent_Contig_36622_252	0.000975	3.01091	0.13993	GAAAAGCAGTAAGTGAAACTTGTGAGGTGTGTGTTGTGATTCTTGCTTCT[G]TCCATAGAATTTTGGAGGCAGAATCAAGAAGAGCACAAAATGTGAACAAG
	dDocent_Contig_36957_208	0.000932	3.03044	0.1409	TAAGTGCCGATCNNNNNNNNNNAATTCAGATGGCTAAAATCACTCATGTG[A]CATGGCGTAGCGATGACTTGTGTTCCTTGCGAAATTCCCTTTCCGAAAAG
	dDocent_Contig_36957_228	0.000932	3.03044	0.1409	NNAATTCAGATGGCTAAAATCACTCATGTGACATGGCGTAGCGATGACTT[G]TGTTCCTTGCGAAATTCCCTTTCCGAAAAGTTATTTTTTGCGTCAATCGA
	dDocent_Contig_36957_233	0.000932	3.03044	0.1409	TCAGATGGCTAAAATCACTCATGTGACATGGCGTAGCGATGACTTGTGTT[C]CTTGCGAAATTCCCTTTCCGAAAAGTTATTTTTTGCGTCAATCGAACATC
	dDocent_Contig_36957_246	0.000932	3.03044	0.1409	ATCACTCATGTGACATGGCGTAGCGATGACTTGTGTTCCTTGCGAAATTC[C]CTTTCCGAAAAGTTATTTTTTGCGTCAATCGAACATCGAATGTAAAATCT
	dDocent_Contig_36957_251	0.000932	3.03044	0.1409	TCATGTGACATGGCGTAGCGATGACTTGTGTTCCTTGCGAAATTCCCTTT[C]CGAAAAGTTATTTTTTGCGTCAATCGAACATCGAATGTAAAATCTGCGCA
	dDocent_Contig_36957_334	0.000932	3.03044	0.1409	GAATGTAAAATCTGCGCAGTTTCTCCGTAAAAACTCTTTTTTGGGCGCCA[C]TTAAGTGCCGATCN
	dDocent_Contig_37584_202	0.000269	3.56984	0.13415	ACCTCATGTCGGGCTTTACCCTGTCTATGGTCTGATTTGCCTCTTGTAAT[G]TTTGCATGTGTTCGCACTGTGATGTCAGGCCATGGTCCAACACCTTTTGG
	dDocent_Contig_3836_316	0.000995	3.0021	0.10823	GGTCCTCAAAGCCTCCTGGTTTTGTGCATATTCTTCCATAATTATCCTTG[T]CACAGTGCGCGTGTGGACTCTCCTTGTTGCAGTGCGTACGCAAGGTGGAC
	dDocent_Contig_44976_247	0.000351	3.45531	0.12885	GGGAGCTTATGAGATTTTCAATACTTAAAGTATTTAAATCTCTTGCCTCC[T]CAATAGCTGTAAATTTTGGTCGCCATTTATCTGGTAATCTCCTCAAAATC
	dDocent_Contig_47249_250	0.000353	3.45213	0.1287	AGAAAATGTTTGTGTGTTGGTTGATTTTAATTGTGAAAAATTTAGTCGCG[C]GAAGGCGGAAAAGAAAAGGTTTTAAGGTTTGAAAAAGTCTAAAAATGTTT
	dDocent_Contig_53918_203	0.000478	3.32091	0.15542	GGGTCCGAGATTTGAGCTCCTGAACATGAGTTGTTAATAGGTTCCCAATT[C]TGGTAATGGTTATGAATGTGCAAAGAAAGAATCTGATTCATGACATGATG
	dDocent_Contig_53918_247	0.000243	3.61427	0.17029	CCAATTCTGGTAATGGTTATGAATGTGCAAAGAAAGAATCTGATTCATGA[C]ATGATGGAGGATCN
	dDocent_Contig_63161_149	0.000973	3.0119	0.10867	ACCAGAATTGATTTCAAACGGATTCACATGGCAATTTTAGGAAATAAACC[G]TTCATATGTTGAGATGGGTGAAGGATCNNNNNNNNNNAATTCTCAAGCTT
	dDocent_Contig_73008_94	0.000589	3.23019	0.11853	GTGGGAACCAAGGGAACCGAAGGGATTGCACCAATATTTTCACATCCTTC[G]GGTAAACCACCCTCTACATAAGGGAACTTGATGGTTTGGATTTTGAACTG
	dDocent_Contig_7798_146	0.000672	3.17233	0.1159	TGAATTCAGATGAGAATGTGGTGTGGGACCGGAAATTGTTCAACAAACTA[C]CGAGAAGGTGAAGTTGATTCAAAAGAGGATGAAGGCATCGCAAAGTAGGC
Number of primary branches	dDocent_Contig_101876_170	0.000387	3.41252	0.16004	AGGACGACACACGGAGCCACTTACATCAAAAGNNNNNNNNNNATATATAT[T]GCATCATTAAAAGTAATAATAGCATACAAGCAACATCAAAACATCATAAA
	dDocent_Contig_11308_231	0.000822	3.08534	0.14363	GCAAGTTCACCTGAAACAGAAAGAATATAATGACATCCCAATGAAGTATG[A]AGATTTGTTCCCCATTTTGCTTGAAAGAGGATGGATCN
	dDocent_Contig_12574_108	0.000264	3.57779	0.13452	TTCAATCTCTTTATGCATCATATCATGGAAGAGAGTGGTCATGCCTCTCT[G]GTAAGTTGCACTGGCATTAGTCAAACCAAACGGCATTACCTGATAACAAA
	dDocent_Contig_2157_10	0.000475	3.32347	0.12279	NAAATTCTC[G]TTTTACGACACGTTTGTTATGCCGAAGAGCTATCTTTTGCTTGACATCTG
	dDocent_Contig_2157_22	0.000517	3.28667	0.1211	NAAATTCTCGTTTTACGACAC[G]TTTGTTATGCCGAAGAGCTATCTTTTGCTTGACATCTGCTTCTTTTAAGG
	dDocent_Contig_30003_225	0.000205	3.68784	0.13965	GAGAAAAGGTAGAGTTTGAGTTACTGACATAAAAGAGAATCCTCCCGTTA[A]AAGTTCTTGTTTCATGATCN
	dDocent_Contig_30329_66	0.000479	3.31979	0.12262	GGCACAAAGGGGTGGGGATGATTCAGGGGAATGGACTACAGTGAGTTACA[G]ACGTTGGAAAGAGCTTCGACCGGAGGTTAGAGGACAGGACAGGGCTATGG
	dDocent_Contig_35514_315	0.000737	3.13244	0.1141	CGAGATAGATTCTTCCTCCCTCCTTCTTTTCGTTTTTCGTTTCTGTTGCT[G]ATATACGATCN
	dDocent_Contig_39603_268	0.000931	3.03092	0.10952	CGGAATTAAGTGACAATCTCATTGTCCAGAATCCAGGTTCGTCATTTCAT[C]CCCAGAATCAAGGGGCCAAAATCAGAATTGTTCTAGTCGAAGTTAGAACA
	dDocent_Contig_47702_53	0.000995	3.00212	0.10823	ATTCAGCCCATCCCAACCACTTAGGCCACTGTTTTGGTTTTGTTCCTGTA[A]GGCACCTAAGATAGGTTTCTAAGCACCGGTTGACCACTTCAGTTTGTCCG
	dDocent_Contig_48898_190	0.000386	3.41293	0.12689	TTTGGACCATCTTCCTAGAAGGTTAACCACTTGGAGTCGAGCAGTTCTTG[C]ACTTTCTTTTTCAAAGCAAAGCAATTTTCAATCAAGTGGCCTTCGGCTCC
	dDocent_Contig_50345_216	0.0004	3.39798	0.1262	ACATGCCACCCATGAAGACAAGAAGCCCTTTATTAACATATTGGCCCTTC[T]CGTCTATGGTCTGGTTATGTTCCCTACGCTTGAGGACTTCGTCGATTCAG
	dDocent_Contig_52107_177	0.000709	3.14948	0.11487	ACATTAATTGCTATAACTGCTTTTGTGGGAAAATATCAAGTATACCCCTT[G]TTTCCTTAACTAATTTAGCAACAATCATTTTTCTCAGTTCTTCCTTTGTG
	dDocent_Contig_645_126	0.000843	3.07417	0.11147	GACGATTTCAAAGTTGATGACCAAGGAGTATTGAGATTTCGGGATAGAAT[T]TGCATTCCTTATAGTGATGAGATAAAGAAGTTAATTTTGGACGAAAGTCA
	dDocent_Contig_66850_138	1.71e-05	4.76629	0.19165	CCCCACTAGAGCACAATTATGATGTTTGCTTTCATTTATTTGTTCTCTTT[G]ATTTATTGGTTCCATATCATTCTGAGAAGCATATATAATCTTTAATTTTC
	dDocent_Contig_6722_51	0.000973	3.0119	0.10867	NAATTCGTCACGTTGTTTCGACAAAAATCAAGCATATTCGGTGTCGTCGC[G]ATTTTCGAGGGAAATAAGGGCAAAACCCTAATTCCTCGGGCGCGCTTCCG
	dDocent_Contig_69207_117	0.000309	3.51039	0.13139	CTCAAGGAGGACTGGTTCTCCTCGGCTGCTCGACACTCTGCTGGCAATGC[T]GACATTTCGGCCCCCAAGGATATCCCACATGACCNNNNNNNNNNAAGGGG
	dDocent_Contig_69207_127	0.000437	3.35988	0.12445	ACTGGTTCTCCTCGGCTGCTCGACACTCTGCTGGCAATGCTGACATTTCG[G]CCCCCAAGGATATCCCACATGACCNNNNNNNNNNAAGGGGAAACACTGAA
	dDocent_Contig_82759_217	0.00073	3.13646	0.14618	TAAACAAAAGGATGTCGACCTGATGAAGAGCATTCCAATCGAGGATGTCG[A]CCTGATGCAGTTATTTTCCCATGATTCCCTAATTTTTGCATAGACCGCCT
Pod curvature	dDocent_Contig_41270_146	0.000833	3.07933	0.1117	TTTTCCTCTAAGCTTTTATACAAAGGGGTTGGACCGGGTTGGGCCTAGCC[C]ATGGGTGAACCCGGTCCACCCTGAACCGGATCNNNNNNNNNNAATTCAAG
	dDocent_Contig_42357_200	0.000856	3.06745	0.11116	ACAGAGGAGAAGAAATGAGAAATTGGGCGAAGGTTCCATCATTTGAACCT[C]AACCCAGAATTGATCN
	dDocent_Contig_51798_73	0.000833	3.07919	0.14332	AATGTAAAGAGTAGGAACCACAAGTGATAAGTTTCATTTAAAGGGTCACA[T]AACACACTTGCTAGTAAAATCATCGACGCAGCGCCGCATAAGATGTTGCT
	dDocent_Contig_58726_297	0.000523	3.28172	0.15345	AAGGAAAGAGATGACGGATGATGAATTGTTTGATTCTCTGTATGAATCTC[G]AATTGACCCCAATCTTCCACCATTTCTCCTTCGATTGCGTGATTCACTCC
	dDocent_Contig_59493_255	0.00044	3.3564	0.1243	CACCCCCTGGCCCATGAAATCAAAGGATTTGCTTGCACTATTGTTAAAAC[G]ATGAATGAAACGAATTATGGACTACCATGCCTTACCAATAGTTGATTACA
	dDocent_Contig_631_51	0.000282	3.54978	0.13322	NAATTCAACACGTCATAACACAAACCACAACATCATCATTAGCATCAATT[T]CCGATTATCCTACGTTTCATGCATCAACTCACGCACAACACCAGTTCTTG
	dDocent_Contig_78426_62	0.000758	3.12034	0.11355	AGCCGCCACCGAAGTTTTATTTGAAGGGGAACGTCGATAAACCCTTTTAC[G]AAAGATTTGGTATGAAATCGTTTCGTTTAATATTTTTGAAAGAAAAGGTT
	dDocent_Contig_8035_109	0.000987	3.00563	0.10839	CCATGGAGACCAAAGGTTACATCTTGGAGATGGAAGCAAGCATGGTTCAA[C]GGAAGTGTGAGGAAGACATGAAGGTGAAGCCATGGTGGTGATGTGTGTAC
Plant yield	dDocent_Contig_11234_244	0.000341	3.46763	0.12941	ACCAAACTGAACATCCCCTATGGAAGATTACTTTCTGAACTGTTTCACCA[A]TGCAAAATCATTCAGAAATTGGAGGAATTGGGCATGTCAAGCTATTTGGA
	dDocent_Contig_12377_14	0.000176	3.75367	0.14273	NAATTCACTCCAA[T]AAGGATGCTTCTCCCATATAGTTGACATTTCTTCAATTGGAACTCCCTTG
	dDocent_Contig_29021_281	0.000779	3.10869	0.11302	CCCGTTAGTTTGGGGGTGCTCGACGGATGTAAAGTTGTGACTTATGTTTA[G]CTTCTCAAGATAGTCTTGGAAATTATTATCAGTGAAATAAGTTCCATTGT
	dDocent_Contig_29048_71	0.000666	3.17621	0.11608	TTTGGGTGGAAAGGATGATGTTACATTGATTTTGATGGTGAATTGAAGAT[G]AGAAATTGAAGGTTTGGTGTGTAAGATTGAAGGAATTTCGTGATGTTGCT
	dDocent_Contig_29991_238	0.000271	3.56753	0.13404	TGACGGTAGACGGGGTTCAAATTGATACAGTGGATGAGGTGCGTCATGCT[G]TTTTTCATCATTTTCAGGGTCACTTTCAACGACGCACACATGATAGACCA
	dDocent_Contig_30966_240	0.000224	3.65035	0.1379	GCTGCAGTGGCTGCAGGAGAGTTCTCTGAAGGAAAACCTGAGGACTCAGA[A]GCTGAGGAGATGGCCTTGCTTACAAGAATATTACACTGTCTGGCTGGGAA
	dDocent_Contig_30966_263	0.000439	3.35799	0.12437	CTCTGAAGGAAAACCTGAGGACTCAGAAGCTGAGGAGATGGCCTTGCTTA[C]AAGAATATTACACTGTCTGGCTGGGAAGAACAAGAAGTTCTTCAGAAGCA
	dDocent_Contig_31206_12	0.000712	3.14732	0.14672	NAATTCTGTGG[T]TAAAGGAATGGGGATGCAAACTCTAAATTCTTTCATAGCATCATGTCCAC
	dDocent_Contig_31857_122	0.000454	3.34278	0.12367	TCATAATACTGGAAAGTTTTGGAAAGGAACCTCTGGAACATCTAAATGGG[C]ACCTAAGATAAATCAGATATTGCACGAAGGAAGGGAGTATGAAAAAGTAA
	dDocent_Contig_3191_220	0.000766	3.11559	0.11334	AACTCTTACGGAAGGAAGTAGTGTTCGACTGGAGCGAGGAATGCGAAACT[G]CTCTCCAACATCTAAAACAAGCTCTGTCCCAGCCACCGGTCCTTTCACGA
	dDocent_Contig_39939_66	0.000207	3.68502	0.13952	CACTGATGGCATCGTTATCTCAGAAACATGCTGGGTTGTTGACGTCGTTA[G]ATGTGCCGGAGTGGAAATGGGATAGCATTTCCATGGACTTTGTGACAAGT
	dDocent_Contig_40407_155	0.000354	3.45074	0.16198	ATTTCAGCATGAGTTCTCCAGCTATTACCACCAAATTCATGCCGTTCCGG[C]GAATCCGCAACTTCAATTTACAAACTCGTTCCTAACAACCTGAACATGTA
	dDocent_Contig_40985_247	0.000851	3.06984	0.11127	GTACACACAGCTTCTGAAGTCCAGCTTTTGGGTGACTCAGACTCTGTCTT[C]GCACAGAATCTGATCN
	dDocent_Contig_45688_210	0.000511	3.29121	0.12131	AACAACAACAAAATCAAAACAGAAGCAGAAGAAGGAATTGAAAAAGAAAT[C]GAAGAAGAACGCAGAAGGAGAATGAGAGTTTGATCN
	dDocent_Contig_53874_115	0.000752	3.12351	0.14553	TCGTTCAGGCTTTGGTTTGTGATGGGGGAAAGGATAGGCGCAGTTTGTTT[G]ATTCAACTGCAGAATCACAAACTGCAACCATTGATCAGATCGGNNNNNNN
	dDocent_Contig_53874_127	0.000752	3.12351	0.14553	TGGTTTGTGATGGGGGAAAGGATAGGCGCAGTTTGTTTGATTCAACTGCA[G]AATCACAAACTGCAACCATTGATCAGATCGGNNNNNNNNNNCCGATCTAA
	dDocent_Contig_53874_96	0.000752	3.12351	0.14553	TTCCTTGTTCCTTTCAATTTCGTTCAGGCTTTGGTTTGTGATGGGGGAAA[G]GATAGGCGCAGTTTGTTTGATTCAACTGCAGAATCACAAACTGCAACCAT
	dDocent_Contig_69100_177	0.000964	3.01586	0.10885	GCTATCAAGTTGCCTCAGAATCTGANNNNNNNNNNAGAGTTCTTAGCTGA[C]TTTCCTTTTTCAAAACAGGATAACTCAAATGTGCTTGCAGAATTTGCAGC
	dDocent_Contig_72084_110	0.000832	3.0797	0.14335	GCAGAAAACTGAACGTTTGAGTGGAATGGATGTGAATCTGGGTGTATAAA[C]TTACAGAAAAATCGAAATATGGAGTTTGATGTTTAAATGAACAAACACTC
	dDocent_Contig_844_286	0.00088	3.0556	0.11063	GACGAAATTTCGGGACGTATCAGTGATTCTTGGTGTTCCCATCTGAAACC[A]TAGTGGCACCCTGATGATGATCN

## Sheet: Giza
Trait	Marker	p	-LOG10(P)	MarkerR2
Apex shape of the cotyledonary leaf	dDocent_Contig_11508_192	0.000979	3.00912	0.10854	GAAAAGAAGTCAAAATCGGAGCAGGGCTTAACCCCGATTGTCAAGGACAA[G]TTGATAAAACTGCTTCAAGAATATATCGAGGTGTTCGCATGGTCGTACTA
	dDocent_Contig_12740_74	0.000754	3.12261	0.11365	ATTAAGGATGTCGATGATTATTGTTGTTGATTTGATGATGGTTTGAATCA[G]ATGATGATGGTATGGGTTCAATCCTAATCGATTCTGGAAAGTTGAGATGT
	dDocent_Contig_29894_149	0.00078	3.10778	0.11298	ATTGAACTAAAGAAACATGTTATCATGATGCAAGCGGAACACATGAAAAA[C]AAGAGTAATGGCGTGGAAGAAAGACCAAAAGTGAGGCATGTTGATTTGTT
	dDocent_Contig_34452_19	0.00093	3.03165	0.10956	NAATTCCATCGTGAACCC[A]CCACATCCACCGTCACCTTCATCTCACCTCCATAAATCAAATCCATCGTT
	dDocent_Contig_36606_266	0.00066	3.18067	0.11628	TCCAGTTTAACCCACAAGTAAGCCTCACCTTTCATCTCTGTTTCAGTAAG[G]TTTGCGTTTATATTGGTTCTTGTCATGTAATTTCCGTTCTTGCGAATTGT
	dDocent_Contig_43010_254	0.000137	3.8635	0.14791	TTTTGTCTCTTCGCGTTTCTCTCCAACCCAATCGTTTTCCCAGAACAATC[G]TATCCCTCTTTTAAAATTGACCCCTTTGTTTGTATCCTCTAAGGACCGGG
	dDocent_Contig_6122_180	0.000968	3.0143	0.10878	AAATTAGCGAGCACACGCATCACAAACGGAAACAAATCCGTGATTTAAGA[A]GTGCTAATGAGGCCGAGCACCTCCAAACCTGAGGAGGTAAACACAATAGA
	dDocent_Contig_623_198	0.000304	3.51673	0.13168	AAAANNNNNNNNNNCATGCTAAAAATTGCCGGAAAGTAAGAGAGGATATG[C]GCTTCAATATAAGTATCCCCCGTGAGAACAGTGTCGCCATCTTGCAAGAA
	dDocent_Contig_71713_91	0.00078	3.10778	0.11298	TGGCAGCCCTTCGTTGACGGATAGTATTTTGAGTGGATGTACCGAACTGG[T]GCAGTTATTTTGCCATGATTTCCCTAATTTTTGCATAGACCACCTTTTCA
	dDocent_Contig_7239_48	0.000469	3.32921	0.12305	NAATTCAATAAGGTTTGTTTGAATGACGCTAGGAGACCGGATGGGTC[A]GTTGATTGGGAACGTTTCAGTTGTGTGTTTTACGGCTACGTCGTTCACCC
	dDocent_Contig_80620_264	0.00078	3.10778	0.11298	TTATCCGACTCATGATTTGGAGTTAGCAGCTGTTGTTTTTGTGTTGAAGA[T]TTGGAGACATTATCTGTATGGTTCTAAGTTTGAGATGTTCAGTGACCACA
	dDocent_Contig_9666_291	0.000968	3.0143	0.10878	CCTCATTTTCTATTTTGCTCGAAGTCGCATCAAATTCAATTATCGATGAC[G]ATAACTTCATCGTTGCACGCGCTTCGTCCTCCTTTGCCGACGAACTTAGA
Basal shape of the cotyledonary leaf	dDocent_Contig_1898_116	0.000908	3.04173	0.10999	ATGGGGGCATCTTAGCTATTGATGCTATAATTCAAATATCTAAAAGATTG[A]CCAACAATGACTTTCATTTACAAAGACTTGTACGAGACGCAACCAAGTTG
	dDocent_Contig_28415_172	0.000935	3.02941	0.14083	AGCTTGCGCGCTGCCACGGTGGTGGCCACGTCGTCGCTGCCCACGCCGCA[T]TCGGCGTGCGTGGTGATCN
	dDocent_Contig_30484_247	0.000348	3.45887	0.12899	NAATTCTTCGAAAGCGTTTTCATAGAGACGGGGCGATATTTCTTCTTGCG[T]GTATTTCGGCGAGCTTGTACAATTCTTCCTTTTTGTGTTGAATATCATAA
	dDocent_Contig_43494_258	0.00085	3.07053	0.11129	TCCATGAACCTGCGATAGTAACCAGCCAAGCCTAGAAAACTTCTAATCTT[A]GTCACCGACTTAGGAGTCTCCCATTGTGATACTGCTTCCACTTTAGACGG
	dDocent_Contig_48646_249	0.000926	3.03332	0.10961	CAAGTCACACATGGCTTTTCCTATGGTTTCGGAACCTATGACACATGGAA[C]GGAAAAGCTTCCGGGATCN
	dDocent_Contig_55677_24	0.000704	3.15273	0.115	NAATTCAAATTCTTCGAGGCCAT[C]TTCGTACCCAGGGAACAAAATTCCCGGGCAGATTTATTGTCCAAGTTAGC
	dDocent_Contig_6372_233	0.000428	3.369	0.12486	NAATTCATGGCGTAGAGTGTGAAGGAACAAGAATCGTGAACAATGGTGGA[T]TATGGAAGAAGTTACGTGCTTGAGAAGTTGGTGAATCACCACGTGAAGGT
	dDocent_Contig_689_14	0.0002	3.69982	0.14019	NAATTCTTGAAAA[G]ACAATATCGACATCAAGTAAGGATTGGTCATCAAAGCTTGTACGAAGCTT
	dDocent_Contig_76053_19	0.00055	3.25935	0.15231	NAATTCTTAGAATTATAT[T]TTCATGCTTTATGTTTATCGTGATATTTGAAATATCAACTTCAGTTTAAT
	dDocent_Contig_8597_275	0.00078	3.10799	0.11298	AACAAAGATGTAGGCCAGTCCAGTAAGGCTAATTCTGAGACTGATGAGCT[A]CTCAAGCTCATTAAAAACAGTGAATACAAGGTGGTCGACCAGTTGATGCA
	dDocent_Contig_8597_314	0.000752	3.12383	0.11369	ACTGATGAGCTACTCAAGCTCATTAAAAACAGTGAATACAAGGTGGTCGA[C]CAGTTGATGCAGACCCCGTCGAAGATATCCATAATGTCCTTACTACTGAA
	dDocent_Contig_8746_232	0.000266	3.57471	0.13435	GATTGGTTCTTTGTTATACTTAACAGCTTCTAGACCAGATATTCTGTTTA[G]TGTATGCTTGTGTGCTAGGTTCCAATCAGATCN
	dDocent_Contig_89143_299	0.000726	3.13879	0.11437	TTCATCCATACGATAAGCATGCAGTAGAGGAGTGTAGGAAGTTCAAGCAG[G]TTCTCCAGGATCN
	dDocent_Contig_9860_313	0.000503	3.2986	0.12163	ATGGTTGCATTATACTTGTAAGCAATAGCTTTTTCAGAGGTGTAAGGCAC[A]GGCCCTGGAGGACAGATCN
Apex shape of the prophyll	dDocent_Contig_28222_90	0.000811	3.091	0.11223	ACAGAAAAAGAAGTCTGGATTCAAACGGAGTAAGAGAAAAGTAAAGAAGA[G]GAGTTTCGATTGCTGTTCTGCAATCGCAGAGTTCACCGTCGCAAATTTTC
	dDocent_Contig_29773_72	0.000643	3.19198	0.11679	AGAAGCTTCTGGATAAAAAAATCGCAGCTTTAACCCAAAACTGTCTCATA[A]GTCCTTTATAAGATGGTCCTTGAAGAATGTTGAAGTACTGTTCCCATTTT
	dDocent_Contig_32641_285	0.000794	3.10044	0.11265	AACAACTGCAAATTGAGGATGTCAGTAAGCAAGGGAAGAATAGAAAACAA[C]TGGGTTTGCCTGAGTTTATATGTACAGAGATCN
	dDocent_Contig_32824_145	0.000429	3.36743	0.1248	GAGGCGCCTTTCAGATGGCCCTTTCAAACCAGTTTGGGCTTAGGCTTTGG[G]TCCGGACCTTGGGCCTTTGGGCTCAGATCNNNNNNNNNNAATTCGGAATC
	dDocent_Contig_34997_195	0.000513	3.29004	0.12126	AAGAGGATGTCTGCAGCTGATCNNNNNNNNNNAATTCATCATATTGCATT[C]ATAAGTTTCAAACTTGAGTCTCGCAAGTGTTTCTTTCCCTCAAAACGGTT
	dDocent_Contig_34997_248	0.000815	3.08864	0.11212	AAGTTTCAAACTTGAGTCTCGCAAGTGTTTCTTTCCCTCAAAACGGTTAA[G]CCTGTCTCAAAGTGGCCCCGCGTCTCCGTTACAAGAAGACTCACGTCTAC
	dDocent_Contig_34997_265	0.000815	3.08864	0.11212	CTCGCAAGTGTTTCTTTCCCTCAAAACGGTTAAGCCTGTCTCAAAGTGGC[C]CCGCGTCTCCGTTACAAGAAGACTCACGTCTACAACACTTGGGCAAACAG
	dDocent_Contig_34997_276	0.000815	3.08864	0.11212	TTCTTTCCCTCAAAACGGTTAAGCCTGTCTCAAAGTGGCCCCGCGTCTCC[G]TTACAAGAAGACTCACGTCTACAACACTTGGGCAAACAGGTTGAAGAGGA
	dDocent_Contig_34997_73	0.000815	3.08863	0.11212	AAGTTTCAAACTTGAGTCTCGCAAGTGTTTCTTTCCCTCAAAACGGTTAA[G]CCTGTCTCAAAGTGGCCCCGCGTCTCCGTTACAAGAAGACTCACGTCTAC
	dDocent_Contig_34997_90	0.000815	3.08864	0.11212	CTCGCAAGTGTTTCTTTCCCTCAAAACGGTTAAGCCTGTCTCAAAGTGGC[C]CCGCGTCTCCGTTACAAGAAGACTCACGTCTACAACACTTGGGCAAACAG
	dDocent_Contig_37406_33	0.000469	3.32866	0.12302	NAATTCCAAATTCTAGTCTCATAATTATGCAA[C]GTGTTCTTGCGCCTGAAAATCACTATGTTTTGGTCCGTTTTGGTTATCAT
	dDocent_Contig_4180_235	0.000688	3.16272	0.14749	GAAGTAAAATAGTCCTAGAAATCACTAAAACTACTTACTTTTTATTGAAT[T]AAGGGTACTTAAAACAACATAATTTATGACTCATCAACGCCTACCCCCTC
	dDocent_Contig_4180_245	0.000542	3.26626	0.15268	AGTCCTAGAAATCACTAAAACTACTTACTTTTTATTGAATTAAGGGTACT[T]AAAACAACATAATTTATGACTCATCAACGCCTACCCCCTCCCAATATTTA
	dDocent_Contig_42357_86	0.000908	3.0419	0.11002	AAAATGAGAGCCATGACTCTGTGTTGATTGTTTCACCATAGCCGCATTCA[G]TTTCTGTTTTTTTGTCTCAGTCTTTCCAGTTCATTTCAAAAGAGAATCGA
	dDocent_Contig_4338_188	3.58e-05	4.44671	0.17592	GCGGAAGTTTTGTANNNNNNNNNNATACAAAGCTCCACGCTTTGGAGAAG[G]TTCTAAAAGGTGCTTAGAGTTATGGGCTCAAGTTAAAATGACATCCTGAT
	dDocent_Contig_46660_277	0.000639	3.19456	0.14908	CGGTTCCTTAAGGCTCTCTAATTTTTCCTTTTTCTCTTTGTCTCTTGTTG[C]TCATCCTTTTATTGACTTAATCACAACTTAATTTTGGTAACTTTTGCCCC
	dDocent_Contig_46660_85	0.000639	3.19456	0.14908	CGGTTCCTTAAGGCTCTCTAATTTTTCCTTTTTCTCTTTGTCTCTTGTTG[C]TCATCCTTTTATTGACTTAATCACAACTTAATTTTGGTAACTTTTGCCCC
	dDocent_Contig_55553_115	0.000513	3.28991	0.15387	TTTTGCACAATCACTTCCTCCAAATTCGGCACATCTTCCTTGAATCCTCC[G]CCATGTATATACTCTTTCATGTTTAGCGAAGTGTATACCATGTCTAACTC
	dDocent_Contig_61268_52	0.000294	3.53235	0.13241	AATTCATGACTCTGTGTCATCGTTCCTGTCCATAAATTTTGCCCAGTTTT[C]GTTTTTTATTATTCTGTTCAAGAGGGAATTGAGTTTGAAAATGGTAGAGA
	dDocent_Contig_71429_144	0.000911	3.04072	0.10996	TCGCGGCCACCCACTCTACTCCTCAGGTCCACGCCACTCATTATCACGAA[G]ACCCCGCCTACGATGGGGAGGACCATGGAGACAACAACAGAGTTAATAAG
	dDocent_Contig_84576_38	0.000342	3.46615	0.16276	NAATTCTCTTAAACTCTACTCTTTATATTCTGCTTTG[T]TTTATAAACTGCTTTGATATATACTCTGTTATACTAATCATCTTCTTTTA
	dDocent_Contig_881_167	0.000426	3.37092	0.12496	AGAGATTCTCGTGGAATTTTTGACATATATTGGTTGACCCGATATAATGC[C]GAAATTTCGGGACGTATCAGTGATTCTTGGTGTTCCCATCTGAAACCTTA
Basal shape of the prophyll	dDocent_Contig_28193_35	0.00063	3.20045	0.11718	NACGCTCTTCCGATCTAATTCCAAATCGAAGAGG[A]TAGGCGTTATGCCAAGAAGAAATTCGAAGCTCAGAAAGAAAGGTTCATGC
	dDocent_Contig_28193_69	0.000802	3.09598	0.11245	TTCCAAATCGAAGAGGATAGGCGTTATGCCAAGAAGAAATTCGAAGCTCA[G]AAAGAAAGGTTCATGCACAGGATAAAGGAGCTCGAAAAGATGCTGGCCAA
	dDocent_Contig_28866_208	0.000804	3.09473	0.11239	TAACATGTTCAACGACCTTCTTTGGGATGGGCGTAGAGAAGACACGTCCG[C]TCCTCGGGATTGTGATGTCATCCACAATACTCCCCACTGCTGATGGTGAA
	dDocent_Contig_2893_26	0.000331	3.48033	0.13	NAATTCTATGTAGAATGTCTTGTCC[C]TACACCACTCAACAAAATGGTAGGGCTGAAAGAAAGCATATACATATTGC
	dDocent_Contig_2893_52	0.000232	3.63404	0.13713	AATTCTATGTAGAATGTCTTGTCCCTACACCACTCAACAAAATGGTAGGG[C]TGAAAGAAAGCATATACATATTGCTGAACTAGGACTAACACTTCTAAAAT
	dDocent_Contig_31732_95	0.000921	3.03578	0.10974	CATCCTTCCTTCTACAAATTTTTTTTTTCTTTTTTGAAACCGAATGAACA[G]AGGACGATGATAGAAGCCGAAATTTGAGAATGAATTTTCTCATTCGGAGT
	dDocent_Contig_32865_225	0.000385	3.41454	0.12696	TGCTATGACCGCAGCCCGTCAGCATATGTTGGCCTAGATGTCTGGTTTTG[C]GATTGGAACCATGCCTTTTCCATACTTAGGCTGCCCCATCTTCCAAGGCA
	dDocent_Contig_33490_325	0.000815	3.08885	0.11213	AAATGGTACTTGGGAGATTGTTGAAAGGCAAAGAGACAAAAAGCCAGTTG[G]ATGCAGATGGATTTATACTGTAAAGCATAAATTAGATGGCACCATTGATC
	dDocent_Contig_34567_162	0.000889	3.05117	0.11043	CGCGTAATGACCGAAGATACGGTTTTGAGTAGCACTATCAATGAGTAAAG[G]CGTACCAACCGCATCAGCGATTTCCTTTAAAGTTCTTTCAGTCCAATATT
	dDocent_Contig_34768_168	0.000273	3.56334	0.13384	CACCTGAACCACGTCCTTTACTACCACAACAACCTACCATTCAGAAATTT[G]AATCGATGGAAGCTTTGACTCGATTTGAATTTATCAGTTGGCGTAAGTTT
	dDocent_Contig_38268_248	0.00012	3.92125	0.15064	TATTAAACTCCGATGCTCACAAGGACGCTTTGCTAAAAGTGATGGATTTA[G]TGTATGTGAATCATGACGTGACGGTTTATCAGATCN
	dDocent_Contig_45339_198	0.000456	3.34057	0.12357	TGTTCCAATCTTGCGAAACTTCTGTCTTCATGCATCAATCTGGCATAGTT[C]ATTAGGTGTGTGCTTTTACCTTAGAGTTTGTGATTCAAGAATCAATCTAC
	dDocent_Contig_51621_288	0.00019	3.72202	0.14125	CATGTCTTTACAAGAGATGGCAAGAAACATGATTCATGAAAACAAAATGG[C]TAAGTAATTCTGGGCAGAAGCTGTAAACACTGCATGTTTTGTTCAGAATT
	dDocent_Contig_57658_137	0.000743	3.12892	0.11394	CTAAGACTCCAGAATCACAAGTTCTGAGCAAGGTAACTCAAACAGATTCT[G]AGTTCTTACCTTTGAAAAGTTCAGAATCTAAGAGATCNNNNNNNNNNAAT
	dDocent_Contig_6306_100	5.68e-05	4.24528	0.16614	ACTGGTCGACCACCTTGTATTCACTGTTTTTAATGAGCTTGAGTAGCTCA[T]CAGTCTCTGAATTGGCCTTATTGGACTGGCCTACATCTTTGTTCACACAT
	dDocent_Contig_65651_10	0.000414	3.3834	0.15857	NAATTCGGT[T]GAGTGAGAATAGCTTGCACCTTTAATTTCTGTTTCTGGTTACGGGTGCAA
	dDocent_Contig_67242_342	0.001	3	0.1081	TGTGATTCTTGCTTCTGTCCATAGGATTTTGGAGGCAGAATCAAGAAGAG[C]ACAAAATGTGAACAAGTTTGAGATCN
	dDocent_Contig_7798_186	4.57e-05	4.33974	0.17071	CAACAAACTACCGAGAAGGTGAAGTTGATTCAAAAGAGGATGAAGGCATC[G]CAAAGTAGGCAGAAAAGTTATCATGATAAGAGAAGGAAAGACCTTGAGTT
Size of the prophyll	dDocent_Contig_10763_122	7.98e-05	4.09796	0.15905	GCACAAGCCTAATATTCATGCATCCATGCATTCATACGGTCGTGCGTTGC[G]CACAAGTCCGATACTCATATGTTCATGCTTCATGCATTCATGCATACATG
	dDocent_Contig_10769_87	0.000837	3.0775	0.11161	GGACTAGCATCCTTGTTCCAGGAAATTTGCTCTATACCAATGTAGGTACA[C]AAGTAGAGGAAGAAGAACATGCTCAGGAGGAGGAGATGAGAGATGCTGAT
	dDocent_Contig_29296_106	0.00054	3.26762	0.15274	AGACCAGCGATGGGCAGGTATAAGTGCAACATCGATGCCTCCTTCTCCTC[C]TCTCTTAACTGTGATGGGATTGGAATGTGCATATGAGATGATGCCGGTGA
	dDocent_Contig_29778_276	0.000423	3.3735	0.12507	TCAAGTTGATTCGTTAGTTGGAATCTAGCCGCTTGACAGGAAATAGATGC[A]AGTTGTTTCATTAGTTAGAAACTAGCCACTTGATCN
	dDocent_Contig_29917_12	0.000573	3.24195	0.11906	NAATTCTTCCG[T]TAAAAATTCTTGTTTCATGGTCGATGCCATAGACCATTGTGTAAGAGATT
	dDocent_Contig_29917_34	0.000573	3.24195	0.11906	NAATTCTTCCGTTAAAAATTCTTGTTTCATGGT[C]GATGCCATAGACCATTGTGTAAGAGATTGCTATTTAGCATCTCCATCACA
	dDocent_Contig_29917_92	0.000424	3.37292	0.12505	TAGACCATTGTGTAAGAGATTGCTATTTAGCATCTCCATCACACGATGGT[C]TAGAATTATGTTTGTTAAATGATGCAGGAACAATAGTGGGGGAAGAAGCC
	dDocent_Contig_32087_246	0.000521	3.28322	0.12094	NAATTCACACCCTTCGTTAACTTACCATTGCGATGGAAATCCGTCAAAAA[G]TGCATAAAATCATCTTTTACCAACGTCCAAAACTCCTTAAGAAATCCAAA
	dDocent_Contig_32087_264	0.000521	3.28322	0.12094	AACTTACCATTGCGATGGAAATCCGTCAAAAAGTGCATAAAATCATCTTT[T]ACCAACGTCCAAAACTCCTTAAGAAATCCAAAGTTTATACCATCCGGACC
	dDocent_Contig_32087_315	0.000521	3.28322	0.12094	ACCAACGTCCAAAACTCCTTAAGAAATCCAAAGTTTATACCATCCGGACC[T]GGACTCTTGTAATTATCACAATCCCACACTGTCTTCCGCACCTCTTCAAT
	dDocent_Contig_32087_328	0.000514	3.28867	0.12119	ACTCCTTAAGAAATCCAAAGTTTATACCATCCGGACCTGGACTCTTGTAA[T]TATCACAATCCCACACTGTCTTCCGCACCTCTTCAATAGAAAATGGTTTG
	dDocent_Contig_32087_340	0.000521	3.28322	0.12094	ATCCAAAGTTTATACCATCCGGACCTGGACTCTTGTAATTATCACAATCC[C]ACACTGTCTTCCGCACCTCTTCAATAGAAAATGGTTTGATCN
	dDocent_Contig_32087_46	0.000521	3.28322	0.12094	NAATTCACACCCTTCGTTAACTTACCATTGCGATGGAAATCCGTC[A]AAAAGTGCATAAAATCATCTTTTACCAACGTCCAAAACTCCTTAAGAAAT
	dDocent_Contig_41194_183	0.000838	3.0769	0.11159	ACAAGAGATTTTTCACTATAATCACTAAGATTACAACTTCCTCAAACACA[C]AGTAAGAGACTTCCAATGCTCAAACAACTAGTAAGAGACTTCTAATTGCT
	dDocent_Contig_47950_51	0.000687	3.16295	0.11547	NATCTAATTCTCCTATAAGCAAACACACCAAAAGGACATGTGAATGCTGT[T]TTTTCTTGGTCCTCCCGTGCCACTTCAATTTGGTTATACCCCGAATATCC
	dDocent_Contig_48015_169	0.000278	3.55617	0.16732	GAAAACTCACGATAGAGAGTTTGTTGCGTTGATCNNNNNNNNNNAATTCG[G]GTTATGCTATCAAAGGTGTTAAAGAGAGATGAGTAGGATGTGTAGTGATT
	dDocent_Contig_48015_8	0.000559	3.2526	0.15199	NAATTCG[G]GTTATGCTATCAAAGGTGTTAAAGAGAGATGAGTAGGATGTGTAGTGATT
	dDocent_Contig_48195_66	3.53e-06	5.45224	0.2263	CCGCTTCAATTGACCATATAATGACGGAGGCGTTTGGCATCCCAGGCTAG[A]GCACAACAAGTCTTTTAAAGCATAGAGTACCGAGTTTCACAATCAGTAAA
	dDocent_Contig_57244_32	0.000811	3.091	0.14391	NAATTCTGTCTATTTTTTCACCGGAATCACT[G]TTCCGGTAGCTCCACCACCGTCAACCACCAACACTTCACCGGAAAATTTT
	dDocent_Contig_58691_191	0.000445	3.35123	0.12405	TTTGGAAAGTTGTTTTTTCTTCAATTTTTGACTTAGTTAAGCTTCCTTTT[G]GTCCAAGCAACTTCATTCTTCATCATAGTTACCTGAAAACCAAACCACGA
	dDocent_Contig_62114_137	0.00066	3.18073	0.11628	GTCTTCGTCCCTCACCGTAAAATTTCTCTCCTCGCAATACTTCCCGTCGT[C]ACCATCGTCAACAACTTCGTCTCTCGAAATCTCTCTCGTCGTTATCTCCC
	dDocent_Contig_66011_261	0.000501	3.29995	0.12171	TAGGAATTTACATGCGCGCACATCGAAAGTGCATTTTTCGGAGTTTAGGC[G]CATGTTGTACTTTCGGGCTTGTTCGAAGATATTTTTTAAGTGGATGGTAT
	dDocent_Contig_71843_140	0.000924	3.03456	0.10968	TTCACTTGAAAATGGGTTTTGTTGGAAATTGAGTTTTGTGAAATGTTTTG[A]TTCCAATGGAGTGGATTAAGCGAGGTTTGAACTTGTTTTCGAGACTTAAT
	dDocent_Contig_73562_175	0.00099	3.00418	0.10832	ATCCACACAAATATGGGGACGGGGACGNNNNNNNNNNTTCCTAATCCAAC[A]CACCATGTGCACTGTACGACGCTACAGTTGTTGTCCATTAGGAAAAAGTG
	dDocent_Contig_73562_208	0.000414	3.38249	0.12549	NNNNTTCCTAATCCAACACACCATGTGCACTGTACGACGCTACAGTTGTT[G]TCCATTAGGAAAAAGTGTTTTCTTCTTCAACAAGGAAAGGGATTCAAACA
Apex shape of the first leaf	dDocent_Contig_10388_201	0.000861	3.06496	0.11105	CTATCAGGATATTNNNNNNNNNNGAGCTGTTCTTTTATTTTCTAGGCAAA[G]TATTTTTTGACTGCATCTGAGTTCACTGGACGAGGGAGTTCAACACCATC
	dDocent_Contig_11143_359	0.000642	3.19276	0.11683	ACAGCTATTGAGGAGGCAAGAGATTTCAACACATTAAGTCTTGAGAATCT[T]ATAAGTTCCCTCAAATGTCATGAACTTGGGTTTCCAGAAGCCGAGCATGC
	dDocent_Contig_2118_276	0.000121	3.91682	0.15043	CATTTGTTAGGGTTTAGGCGGAGTTGGTACTTCCTCAAGCGTTGGAACAT[C]TTCAACAAATATTCGACATGTTCGTCCTCCGTACCTGACTTGACAATCAT
	dDocent_Contig_2118_321	0.000222	3.65421	0.13808	AACATCTTCAACAAATATTCGACATGTTCGTCCTCCGTACCTGACTTGAC[A]ATCATATCATCCACATAAACCTCGATCN
	dDocent_Contig_41601_147	0.000642	3.19277	0.11683	TTGGTTGAGGATGTCCCTCCCAACATGATGTATCCATGCTCTTCAAGCCA[G]GATCAGNNNNNNNNNNCTAATTCCCAAAAACTGTTTTTTCCTCACATTAA
	dDocent_Contig_43129_261	0.000275	3.56116	0.13374	GCGACCCTTCCTCCTCCGGCGCGATGGCCGGCGAACCACCGACGGTGGCG[C]CGCCGTGCCGGAGTAAAAATTTATTTTTTTTCCGCCTATTCTCCTCTTCT
	dDocent_Contig_47889_312	0.000548	3.26114	0.11994	GTTCCAGTTATGAAGGAAATCAGCAAGTTAGAGAAGCTAAAGCTAACATG[T]TGGTTCAACAGTACGAATTGTTCAAGATGTCAGAAGATGAAACTATAGAT
	dDocent_Contig_49159_150	0.000942	3.02608	0.10931	TATGACGATGTTTCCTTTCAGCAACGCCATTTTGTTGAGGGGTATCAGTA[C]ANNNNNNNNNNGAACGGAAACACTTTATAACAACATCATGTTGGGTTTTA
	dDocent_Contig_52320_135	0.00083	3.08113	0.16973	CCGTTTAAGACGCTATTCTTATGATACATCCTATCATAAGTCTCGCGTTG[T]AGAATAAACCTCCCATCCTTCATAGACCTAAACCAGAACGGCTCATTTAA
	dDocent_Contig_54284_145	0.000772	3.11238	0.11319	GTAACCAATATCATGCAATTGATTCCATGAAGACGCAAGCAATATGAACG[G]ACAGATTTTTTGACGCACACAACGTCTCCATCATCGCCTCGCAATTCTCT
	dDocent_Contig_74819_242	0.000378	3.42277	0.18818	TCACTTGATGAATTGAATGTTGGAGTGTATTTTACAGGTTCACCCCCTTT[C]GTTCCACCATTGACATAACTTCTTTCACGGATTCCAACAAATTCTTCAAC
	dDocent_Contig_74819_256	0.000357	3.44778	0.18954	GAATGTTGGAGTGTATTTTACAGGTTCACCCCCTTTCGTTCCACCATTGA[C]ATAACTTCTTTCACGGATTCCAACAAATTCTTCAACAACGGAGCACTTTC
	dDocent_Contig_74819_76	6.89e-05	4.16164	0.22883	TCACTTGATGAATTGAATGTTGGAGTGTATTTTACAGGTTCACCCCCTTT[C]GTTCCACCATTGACATAACTTCTTTCACGGATTCCAACAAATTCTTCAAC
	dDocent_Contig_74819_90	6.53e-05	4.18536	0.23015	GAATGTTGGAGTGTATTTTACAGGTTCACCCCCTTTCGTTCCACCATTGA[C]ATAACTTCTTTCACGGATTCCAACAAATTCTTCAACAACGGAGCACTTTC
	dDocent_Contig_76379_20	0.000151	3.82197	0.14595	NAATTCGGAAACCTAGACC[G]TGATGCCATCCCATCATGTTGATAAACCCTAGACCTAGACTGAGAATTAC
	dDocent_Contig_76379_40	0.000637	3.19565	0.11696	NAATTCGGAAACCTAGACCGTGATGCCATCCCATCATGT[T]GATAAACCCTAGACCTAGACTGAGAATTACCGTAACCCTCCTTCGAACCT
	dDocent_Contig_7895_338	0.000421	3.37534	0.12516	GATATTGGCGGGGAAGGCCTTGTGGTATTAATGACTGGTATTGTTGGTTC[G]GATGCTGGGGGTAAGACGGCGTGGTATTGGCGACAAAAGGCTGAGGGGGA
	dDocent_Contig_82708_208	0.00045	3.34722	0.15675	NNNNTCTAATGTTGTTGCGGATGCCTTAAGTAGGAAAACTTTACATATGT[C]TGCTATGATGGTTAAAGAATTGAAATTTCTTGAACAATTCAGAGACTTGA
Basal shape of the first leaf	dDocent_Contig_28798_156	0.00043	3.36699	0.12475	TGTTTAGATATTGTACCCTACAAACCATCTATCCAAATAACTACTGAAAC[A]ATACCTGAACCACAAGTAAACTCACCCATAAATTCTGAACCTATACCAGA
	dDocent_Contig_30163_115	0.000815	3.08863	0.11209	ATCCATTTCCTCCAAAGGACAGGAAAGCGCATCCTCTCTAGGACAGAGTC[C]AAATAAGCCCAGTCTATAGAATCATACGCCTTCTCAAAATCCACCTTAAA
	dDocent_Contig_31097_10	0.000616	3.21062	0.11761	NAATTCTTG[G]CCTTAGTGAAGATGAGGACATCAACTGCGAAGAGAAGGTAAGATAACTTT
	dDocent_Contig_31097_130	0.000616	3.21062	0.11761	GAGTGGGTTCCCAATGGCCATGAAGGACGGCATGATTAATGGCTATGAAG[A]GCTTTTCCATACAAATGATAAATAAGTATGGAGATAAAGGATCNNNNNNN
	dDocent_Contig_31097_16	0.000616	3.21062	0.11761	NAATTCTTGGCCTTA[G]TGAAGATGAGGACATCAACTGCGAAGAGAAGGTAAGATAACTTTGGGTCG
	dDocent_Contig_32960_285	0.000938	3.02768	0.10935	TCAAAAGCCTCATCGTGAATTGTTGTTGGAGTGAAAATTGCGATGGTGCT[G]TGAGTCTACTCTCTTTATATTTCTTTCGATATCATGCTGTGCTTTGATTC
	dDocent_Contig_32960_60	0.000938	3.02768	0.10935	AGCCCATTGGTTGAGATTGCAAGTAGCTACCTTCAAAAGCCTCATCGTGA[A]TTGTTGTTGGAGTGAAAATTGCGATGGTGCTGTGAGTCTACTCTCTTTAT
	dDocent_Contig_32960_85	0.000938	3.02768	0.10935	GCTACCTTCAAAAGCCTCATCGTGAATTGTTGTTGGAGTGAAAATTGCGA[T]GGTGCTGTGAGTCTACTCTCTTTATATTTCTTTCGATATCATGCTGTGCT
	dDocent_Contig_33329_182	0.000774	3.11142	0.11312	TTTTCTCAGAATCACGGTGCNNNNNNNNNNCTTTCTCTGCATCCTCTTCA[G]CGCATCTCGCTCCCTCGCTGTTCTTCTCTCTATCGTCTTTCGATTCCAGG
	dDocent_Contig_35477_274	0.000635	3.19747	0.11701	TTCTCTTTCTGAAGTTTTAGCTTAGCCATCATGTCCAAAAGTCCCTTAGG[G]ATGGGACTAAATTGACCTCCGCTGATGGATTTCATAGGGTTACTAGAAAA
	dDocent_Contig_35477_84	0.000635	3.19747	0.11701	TTCTCTTTCTGAAGTTTTAGCTTAGCCATCATGTCCAAAAGTCCCTTAGG[G]ATGGGACTAAATTGACCTCCGCTGATGGATTTCATAGGGTTACTAGAAAA
	dDocent_Contig_35534_241	0.000475	3.32317	0.12274	GTTATGATATATTCGTATGGTTATGATATGTTATGTTGGAGAGTGTTTGA[C]TGGGGTTCACTGGGGAACAACACCGGGGAAGCACAACAGCAAGATACCCA
	dDocent_Contig_36120_144	0.000103	3.98712	0.15373	TCATTTTCTCCCATTTTTCTGGGAAACAACGTGATAATCCTCCATGTTCA[T]GAGCTTCAATCTCGCTGCACATTGCTCCGTTTCGATTCATTTTCAATCCA
	dDocent_Contig_37406_201	0.000141	3.85112	0.14729	TCCATGATCNNNNNNNNNNAATTCCAAATTCTAGTCTCATAATTATGCAA[C]GTGTTCTTGCGCCTGAAAATCACTATGTTTTGGTCCGTTTTGGTTATCAT
	dDocent_Contig_37406_33	0.000164	3.7855	0.14419	NAATTCCAAATTCTAGTCTCATAATTATGCAA[C]GTGTTCTTGCGCCTGAAAATCACTATGTTTTGGTCCGTTTTGGTTATCAT
	dDocent_Contig_37406_43	0.000703	3.15335	0.11501	NAATTCCAAATTCTAGTCTCATAATTATGCAACGTGTTCTTG[C]GCCTGAAAATCACTATGTTTTGGTCCGTTTTGGTTATCATTCTTATGTCT
	dDocent_Contig_39376_119	0.000671	3.17315	0.11591	CAATCCACCCTTCACCAAATCACCACCAGAAATTTCTTCCCCAACCTCAC[A]CATACACCACCTACTTCACTGTATGACTCAAATCCATGCTCACCATTACA
	dDocent_Contig_41885_279	0.000853	3.06882	0.14277	GAGCCATATTGAAACCAATCTTGATAATACTCATGTTGTGTCTAAACATG[T]TGAGTCCTAGTCTCAGACAAAATCTCAACTGAATGAGCGTGATCN
	dDocent_Contig_43514_115	0.000229	3.64024	0.13739	ATGGAACCACGCACTAGCCCTATCCCTCAAAGAGAAAGGGAAGAGGTGAA[G]CCTAATATCTTCGGTGGTGACTCCATTAGCTTTAAGNNNNNNNNNNAGCT
	dDocent_Contig_44264_271	0.0007	3.1549	0.11508	AAATTCAGCTTCTAGAAAACCAAGTTAATGACATTTGAGGGAGCTTATGA[G]ATTTTCAAGACTTAACTTATTTAAATCTCTTGCCTCCTCAATAGTTGTAA
	dDocent_Contig_46768_313	0.000652	3.18591	0.11649	CATCACTAGTAAGGAGTTTGTATGCTCCACTTACGGTGAACCCTTTCTCA[G]GATCN
	dDocent_Contig_53342_15	0.000928	3.03259	0.10957	NAATTCGAAAACCT[A]TGTTTAATGGGTGAATTGGAGGAAAATGAAGAGCAAAAAATGAGCCGTTT
	dDocent_Contig_53342_76	0.000116	3.93659	0.15133	GTGAATTGGAGGAAAATGAAGAGCAAAAAATGAGCCGTTTTCTTCGTGGT[C]TGAATAAGAACATAGCATTTGCTGTTGAGCTATGTAATTATACTGATTTC
	dDocent_Contig_55619_163	0.000388	3.41065	0.15991	CATTATCATACTCTGTTTGTTGATTAGAATCAGGAATAACAACCTCTTGT[G]CAGTGCAAGACTTAGCAAGTTCCAGTATAGCATCAAAATTTCCAGTTTTC
	dDocent_Contig_62993_143	0.000995	3.00232	0.13947	CAAAAGGTTTGGTGCGTACAAGCGCGGAAAAGTGTAATTTGAATGTGTTG[T]ATTTGTTTTAGCATTTTGATTGAGGACGAATATCACGAAATCAAGACAAA
	dDocent_Contig_66135_31	0.000289	3.53901	0.16641	NAATTCAATGAATCCTAGGGTCTGTGTTCT[A]GAGTCTGATGGCTTTCAGAAGCTAGGTTTCACCCAGATTCTCAGGATGGA
	dDocent_Contig_7159_107	0.000264	3.57914	0.13455	TCATGACGACATATTGAAAATGACTGCTAATGGTAAAAAAATCAAATGTC[G]AATTGGTTAATGAGGACCAATACCATGAGAAAATGAAAGTTGTCTATCCT
	dDocent_Contig_73114_174	0.000837	3.07737	0.11158	GTGACCTTGATGGACTCATCCAATTCTTNNNNNNNNNNTCCTTCAGCTCA[G]CAATCACCCCTTCATCAGATGTTAACCCAGGACCAAATGTGCCAGCATTA
	dDocent_Contig_80807_236	0.00046	3.33715	0.1562	TGGTTTTAGTTCTTATAATTTAAAAGAAGGCTAGGGATTGTTAGTTTGAA[A]CAATAAAAGAAACCATTAAACAAGCAAATCATATAACTATTTCATTTAGA
	dDocent_Contig_92037_157	0.000645	3.19054	0.14885	GGTTTTTTCATACAAGGTAGGATAATACAGTTTACTCCGTTAGATGTATG[C]TTTGCGTTAGGACTTCGTATAGTAGGTGAAAAAGTTGACTTCGAAGAAGA
	dDocent_Contig_938_381	0.000645	3.1904	0.11669	AGGAGATTGGCCCGTACTAGCCTATGGACTACATATTTCAAAGCATAACA[G]TATTCGATGTCGTGCCCCGGAGCTCCTTGGTGAAAGGCACAAAAACTATT
Size of the first leaf	dDocent_Contig_2769_164	0.000236	3.62749	0.13683	TTCTGAGAGTTGGGGAGTCCTACATGGCTGACGCTCATNNNNNNNNNNTC[G]ACATCGGTGGGAAATGTTCCTAGGTGCTCGACGGCCAGGGCCACAACTGT
	dDocent_Contig_2769_253	0.000152	3.8187	0.14579	GGCCACAACTGTATTCTTGGCAGAGCTTTCAGCAGGTTGCTCGTTGGTTT[C]CTTCTCATGAGGACCTCCCTTTGTAAATTATTTCAGTCTTCCTCCTTGTA
	dDocent_Contig_30562_65	2.68e-05	4.57225	0.18207	CCATAATCTTTCCAGGTTTTTTTGGTCATTCTCTTGCGCTTTCTATTCTC[G]TTCTGCTTCCTCTGTTTTGCCCGCTGCATCGTGTTTTTTTTGAAATCGAA
	dDocent_Contig_33689_10	0.00044	3.35651	0.15722	NAATTCTTT[G]TTCAACGGGGTGGACAAAAACATATTTAGGTTGGTCAAACAATGCACTGT
	dDocent_Contig_40419_72	0.000305	3.5152	0.13161	GAGAGGTATCAAGTATCTGACAATGCTGAATCTGGACGTCTGTTGAAAAA[G]TTAATGGATGTGAAATATGATAATGATGAGGGTGTTAGAGATTTTATTTT
	dDocent_Contig_43252_166	0.000287	3.54277	0.13289	CTTCAATCTAGCATTTTCGATTCAAGCTTCGAACTTCTTGCTTGCATAAT[T]TGTGTTATCCAAAGCTTCTTGCACGTTTGATTTTCGTTTGTTACGATACT
	dDocent_Contig_47436_151	0.000217	3.66336	0.1385	CACTAGCAAATTTAGTGAATTTGGGGATTTTCCAACCCCTCGGCAATTCA[G]TTTGAAGAACATAATCCGACAAAGCAGATACAAAATTAGGCCTGTATAAA
	dDocent_Contig_53715_102	0.000545	3.26396	0.12007	GTCGCATCGCGTCTAAATCAAACGAAACGGAGAGAAACTTGTTTGGGTTT[C]GATTGTAGAATTGAAGGATTTCGAGTTGAATATGGCTGTTAACAAGCTCG
	dDocent_Contig_53715_267	0.000239	3.62238	0.13659	GTCGCATCGCGTCTAAATCAAACGAAACGGAGAGAAACTTGTTTGGGTTT[C]GATTGTAGAATTGAAGGATTTCGAGTTGAATATGGCTGTTAACAAGCTCG
	dDocent_Contig_64420_194	0.000877	3.05694	0.11069	AACCTTAAATCGACCCTAAACAACACACACACATATCTCAGAAATCCATC[A]CAACCAATCGGCCTCAAAAGCCGAAAACGTAAACAAATCACCGAACCAAA
	dDocent_Contig_80304_296	0.000747	3.12655	0.14568	AAGGAGAAACAATGGTTACTAAAGCTGAATCAAAACAGAAATAACTTGAT[A]GAGTAATTAAGGATCN
	dDocent_Contig_9945_86	0.000838	3.07694	0.11159	CCTGAGTTGTGTCAGAAGTGGGATAAACCGGAATACCAAAGTAAGTGTCA[G]AAAGCTAAAGATAACAAACTATCAGCTAAGGGAATTACTAGCACACACTC
Plant height	dDocent_Contig_11172_222	0.000983	3.00755	0.10847	GATGGACTCCGAGCAAGCAAGACACCGTCGTGATTGATTTGCGACGGAAC[T]TCAAAGCTCCGGCGAGAACTGATGTTTTCGGCAAGATACGAAGAACAACC
	dDocent_Contig_31638_165	0.000271	3.56751	0.13404	TCAGCTGTATTTTGCCATAAAGTAAGATTTCGGTGCTTCCAAATACTCCA[T]AAGAAAGCAGCAAAACGTTGAGAGTTCTCCTTTGAAAAATCTTGCAAAAT
	dDocent_Contig_31638_84	0.000191	3.71881	0.1411	GTAGGAGGGGGAGAAGGAGTGTTTGCTGCCCTCCAACCCTCAATCAAATG[G]ATTGCTCGTTCAATAACCTGAGCACTAGTTTCAGCTGTATTTTGCCATAA
	dDocent_Contig_32033_26	0.000563	3.24939	0.1194	NAATTCATAGTAGCGTCTTCCTAAT[G]AAAGCATCGACCAACTACTAATGTCTGCCCATAGAGATTGTAACTTCTTC
	dDocent_Contig_32033_44	0.000591	3.22835	0.11845	NAATTCATAGTAGCGTCTTCCTAATGAAAGCATCGACCAACTA[C]TAATGTCTGCCCATAGAGATTGTAACTTCTTCTGAACCTCCTAAGTAGAA
	dDocent_Contig_32759_123	0.000772	3.11257	0.1132	TCGTATTAGTCGATTCTTTAGGATATTTTAGACAAGCCCATAATGCTTGA[T]TAAGGGTCTTATGCCAATTCTTAGGATTTTGACCTATGTGTTTTTTGATT
	dDocent_Contig_35413_237	0.000519	3.28515	0.12104	NNAATTCATGTGGGCTGGCCTTGAAAGAAGGCATTTGGAAAACAATTGGA[T]TCAAGGAGAAAAATAATCCTTACCAGAATCTGAGTTGTTGCCAGAGTCTG
	dDocent_Contig_35413_243	0.000271	3.56751	0.13404	CATGTGGGCTGGCCTTGAAAGAAGGCATTTGGAAAACAATTGGATTCAAG[G]AGAAAAATAATCCTTACCAGAATCTGAGTTGTTGCCAGAGTCTGAGTAAA
	dDocent_Contig_35413_301	0.000519	3.28515	0.12104	TAATCCTTACCAGAATCTGAGTTGTTGCCAGAGTCTGAGTAAACCTGATT[C]TGAATAACCCAGAACCTGATATCAACAGAAGTTGTCAGTACGAAGGAATT
	dDocent_Contig_35413_56	0.000983	3.00756	0.10847	CATGTGGGCTGGCCTTGAAAGAAGGCATTTGGAAAACAATTGGATTCAAG[G]AGAAAAATAATCCTTACCAGAATCTGAGTTGTTGCCAGAGTCTGAGTAAA
	dDocent_Contig_37589_116	0.000589	3.22979	0.11851	AGAGGAATAGGTCTCGATACTAATCGTTAACCCACCGTCGTCACTGCCAC[C]GAAGCTCTCCATCGGTATTCCTCTCCCTCTCCCAACCGATCNNNNNNNNN
	dDocent_Contig_37589_282	0.000309	3.51015	0.13138	AGAGGAATAGGTCTCGATACTAATCGTTAACCCACCGTCGTCACTGCCAC[C]GAAGCTCTCCATCGGTATTCCTCTCCCTCTCCCAACCGATCN
	dDocent_Contig_40775_235	0.000703	3.15329	0.11504	AGATTCTCCATCTATGAAACCTAGCTCGTGACATTTGAGAGAGATGATGA[T]ATTATCAATACTTAAAGTATGTAAATCCCTTGCTTCCTCAATTGCAGTGA
	dDocent_Contig_85747_243	0.000526	3.2794	0.12077	NNAATTCCATAGTCACTGGTGCTACTGCTATTTTCATACTTCAACATCCT[C]TTCACCTGAGTAAGATGACTCATTTTTGGTTTAGCTTTGTATCTAGCACA
Number of primary branches	dDocent_Contig_28002_168	0.00086	3.06548	0.11105	AGATTCAGCATCTGGAAACCCAAGTTCATGGCATTTGAGAGCACTTATGA[G]ATTTTCAAGACTTAATGTATTTAAATCTCTTGCTTCCTCAATAGCTGTAA
	dDocent_Contig_30878_84	0.000469	3.3286	0.12299	CATCCTAGGTTGGAACATCAGGTAACTTCCAAAGTTCTTGAACTCCTACA[T]ATGGATTTGATGGGACCTATGCAAGTAGAAAGCATTGGTGGAAAGAGGTA
	dDocent_Contig_35324_180	0.00052	3.28359	0.15351	GAGAAACAGATTCGGTTGTAGCNNNNNNNNNNACGATTGCGCAAGAGACG[C]CAAACCAATATCGATACCTTCGAAGGTATGACTGGATGCCATATACTATC
	dDocent_Contig_35393_137	0.000448	3.34892	0.12392	CAAGTCTTCAACACAAACATCACTACCGCTAATTCTAAATCATAAGTCTG[A]TAATCCTCCTCATGCACTTTCGACTGTCTCGACACATAAGCCACAACTCG
	dDocent_Contig_35393_21	0.00059	3.22915	0.11845	NAATTCCAAACACCTTCTCT[G]CCTCATATTCGACTCCTCCTGGTCAAATATATACTTCAAACTTAGAACAA
	dDocent_Contig_38213_196	0.000112	3.94985	0.15196	GGAAGAGCTGCTCTCTCCCCCAAACTAAGACTCACACTGAGTTCTGAACT[G]GGTAAACAAATATCTTGTGTCAAAGTTTCTTTTACCGTTTTATATTTGTG
	dDocent_Contig_39898_222	0.000391	3.40807	0.12664	TTAGAAGTAAAGCTGCTGAATTTCTTAAAAACCAAAAGCCGGAAGCTTTC[C]GGAACGTACTTGCTCTTTTGATTTATGGATTGGTCTTGTTCCCTTTAGAG
	dDocent_Contig_46839_114	0.000693	3.15908	0.11527	ATTAGATTGTTTCAGAGTCAAGAATCTTGACAAGAAGAGCAAGGAGTATG[C]TTACGGTTAAGATGAGAAATGAGTTAAAGGGTCAAGATAGGTTTCAACAT
	dDocent_Contig_51798_53	0.000839	3.07606	0.14313	ATTCAAGCTATAAGCATAGAAATGTAAAGAGTAGGAACCACAAGTGATAA[G]TTTCATTTAAAGGGTCACATAACACACTTGCTAGTAAAATCATCGACGCA
	dDocent_Contig_54205_48	0.000468	3.32944	0.12303	NCTAATTCATCAACTTTTCATCCAATAACCACACACAAAAAAGGCTG[C]CCAATTAAGTCACGCTAAAATTGTTTCCATCAATCATGACTTTCTACTAA
	dDocent_Contig_60840_235	0.000285	3.54543	0.13298	CCGATCTAATTCTCGTTTCATCCTACTCTGGTACAGATGTCCGTGACACA[G]AGTGTTCATGCGCTTCTCCTCGATTAGATTCAGCTGGTCATACTTGTTTT
	dDocent_Contig_60840_301	0.000275	3.56111	0.13371	CTCCTCGATTAGATTCAGCTGGTCATACTTGTTTTGGCACCATTCAGCCT[C]TGTTAATTTGGCTTCCATGAGGATCAGATCGGAAGAGCACN
	dDocent_Contig_60840_312	0.000317	3.49853	0.13081	GATTCAGCTGGTCATACTTGTTTTGGCACCATTCAGCCTCTGTTAATTTG[G]CTTCCATGAGGATCAGATCGGAAGAGCACN
	dDocent_Contig_7701_181	0.00063	3.20061	0.11716	AAGTAAGCCTATAATCCTATTNNNNNNNNNNTGCTTTGCGCTTTGCAATT[C]GTAACTCCGTCTTTCATATTTTCGTCATTTTTTCTCTTGTCCATAAATGA
Pod curvature	dDocent_Contig_28302_203	0.000641	3.19336	0.11686	TAAATCCACAACCAGGTCTTCCTCCCAAGCAAATAACTGTCTCCTCCAAC[G]CAGATCN
	dDocent_Contig_33115_59	0.000997	3.00117	0.10819	AAGGAACAAGAAAAGAAAGAAAGGATATGACGACTACTAACGAGGTTAAT[A]AGTTGATTCTATCTCCGACAGACTTTGAGGACGTCACAGTGGCTTAAATC
	dDocent_Contig_34770_286	0.000446	3.35081	0.12404	GTGCTAAAATATACAAGGTTGGTGATTTTGGACTGGAAAGGTGGCAGCCT[G]ATGGAGACGGGTGTGGACACTAGAGTAATTGGAACATTTGGGTACGTTTT
	dDocent_Contig_37701_76	0.000309	3.51004	0.13137	CAGTTCGCTGATGACACGTTATTGATTGGGACTAAGAGCTGGGGTAATGT[C]CGTGCCATGAGGGGCATGTTATCTATTTTCGAGGCCTTGTCTGGGTTAAA
	dDocent_Contig_38183_22	0.000586	3.23227	0.11862	NAATTCTGTCTTGCAGAAGCC[G]CCACGCAAAAAGAGACATTTTAGAAGGAACTAATTTGTGCCACACGGTAG
	dDocent_Contig_38183_249	0.000586	3.23227	0.11862	GACATTTTAGAAGGAACTAATTTGTGCCACACGGTAGCATGAACGCCACC[C]GCCACCGGTTCAAGAGCTGATGTGAGGAAACAGTAAGTCCCTCAAATCGA
	dDocent_Contig_38183_28	0.000586	3.23227	0.11862	NAATTCTGTCTTGCAGAAGCCGCCACG[C]AAAAAGAGACATTTTAGAAGGAACTAATTTGTGCCACACGGTAGCATGAA
	dDocent_Contig_38183_86	0.000138	3.86097	0.14779	GACATTTTAGAAGGAACTAATTTGTGCCACACGGTAGCATGAACGCCACC[C]GCCACCGGTTCAAGAGCTGATGTGAGGAAACAGTAAGTCCCTCAAATCGA
	dDocent_Contig_41265_198	0.000827	3.08233	0.11184	GTGAGAATCAATTAGTTGTAGGTTCAGTTTTGAATCCTTCAACCTGTTTT[C]ATTTTCTCAGTTTCGAAAGAGATCN
	dDocent_Contig_41270_146	0.000846	3.07249	0.11139	TTTTCCTCTAAGCTTTTATACAAAGGGGTTGGACCGGGTTGGGCCTAGCC[C]ATGGGTGAACCCGGTCCACCCTGAACCGGATCNNNNNNNNNNAATTCAAG
	dDocent_Contig_41270_333	0.000963	3.01655	0.10888	TTTTCCTCTAAGCTTTTATACAAAGGGGTTGGACCGGGTTGGGCCTAGCC[C]ATGGGTGAACCCGGTCCACCCTGAACCGGATCN
	dDocent_Contig_42357_169	0.000574	3.24117	0.11903	ATTTCAAAAGAGAATCGAAATTTGAAAATAGACAGAGGAGAAGAAATGAG[A]AATTGGGCGAAGGTTCCATCATTTGAACCTCAACCCAGAATTGATCN
	dDocent_Contig_42357_200	0.000205	3.68808	0.13966	ACAGAGGAGAAGAAATGAGAAATTGGGCGAAGGTTCCATCATTTGAACCT[C]AACCCAGAATTGATCN
	dDocent_Contig_51243_133	0.000532	3.27441	0.12054	CTTGGGGTCTCGCCTTTGGCAGACTACCATCTAATTAATGAAATTTGAGC[C]TGTGCCCATTCATTTCGTTCTGTTTTATTCAAATGTGCCAATTTCTTTCT
	dDocent_Contig_59493_255	0.000695	3.15822	0.11526	CACCCCCTGGCCCATGAAATCAAAGGATTTGCTTGCACTATTGTTAAAAC[G]ATGAATGAAACGAATTATGGACTACCATGCCTTACCAATAGTTGATTACA
	dDocent_Contig_61268_22	0.000139	3.85811	0.14765	NAATTCATGACTCTGTGTCAT[C]GTTCCTGTCCATAAATTTTGCCCAGTTTTCGTTTTTTATTATTCTGTTCA
	dDocent_Contig_78426_62	0.000593	3.22704	0.11839	AGCCGCCACCGAAGTTTTATTTGAAGGGGAACGTCGATAAACCCTTTTAC[G]AAAGATTTGGTATGAAATCGTTTCGTTTAATATTTTTGAAAGAAAAGGTT
	dDocent_Contig_80208_305	0.000595	3.2258	0.11833	TTCATCAAAACCTCCCTATGGACTTCTGAGTTCAACAATAAGGATAGCAC[C]GAGATCN
	dDocent_Contig_90876_292	0.000411	3.38661	0.15874	ACAAAGCAAGCTAAGATTAATGTTACAATTGAGTTCAATATCACAAAGAT[T]AACATAATGTTTGAGGATCN
Plant yield	dDocent_Contig_10066_205	0.000307	3.51221	0.13147	TTCAACATTGGCGACCGTATCTGTTAGGGAGGAGGTTTGTGGTCTCCACA[A]ATCAGAAGAGCCTCAAACAGCTGCTACAACAGAGAATTGTCACGGCGGAG
	dDocent_Contig_117_103	0.00042	3.37677	0.12523	TGGGCATCTTTCTCGAAGGGAAATTCTTTATTTTTCTCTGCGTCTTCCTT[C]CCTCTCGTCAGCATCGTGCACAACTGATGTATGCATCTTTCTCAGAGGGA
	dDocent_Contig_1903_150	0.000151	3.82177	0.14594	AATATCTAGAAGACTGTCCAACAATGACTTTCACTTAAAAGACTGGTACG[A]GATGCAACCAAGTCGCCTCACATGAGTGTTGTACCGCATGTACACCTCAA
	dDocent_Contig_29033_174	0.000274	3.56234	0.1338	CGGGGATTCACCCGTGGAGGAATGAGGGGTCGTGCGGTACGCCCGCAGGA[C]CGTGTGGAGTTCGTCTACCCACTTGGTCTTAGCGTCGTCCAACCTCCTTT
	dDocent_Contig_39012_46	0.00023	3.63739	0.13729	NAATTCATGAGTATGTCATAAGCTATATACAGAGGCTTGTATTCC[G]GCATACTACACAGTGAAAATCTAGAAAGAAACACACACAGTGAACCACTG
	dDocent_Contig_39489_266	0.000667	3.17565	0.11605	CCTTTCTACCTCTTCCGCCGCCGACGACAACAACTGATAAGCTCCTCTAA[C]AGTATAACCATGGTTCGGATCN
	dDocent_Contig_39489_33	0.00069	3.16143	0.11541	NAATTCCAAACGCCTCGAGCACAGGTACAATG[A]AGAAAGACATGGGATGCGGTTTCGGTTGAATCACACCCCATATCACACCG
	dDocent_Contig_39611_97	7.83e-05	4.1064	0.15946	CCCAAGAACTCATTCCAGAAAATTTCCCAAGTGATTGCAGTTCCCGCAGC[C]TCCAACCTTTGTCGAGCATTATCCCACCAGTATTCGGCTTCTTCAGCCAG
	dDocent_Contig_40131_259	0.000356	3.44845	0.12853	TACCAGTTGAAAGGTTCAACTGGTATGTGAAAAGTAAAAGATGAATATTA[C]TCAAGGTTCAGAAATTGCAATACAACATTCTGGTTTGAGTCCAGCAACTA
	dDocent_Contig_40131_79	0.000532	3.27449	0.12055	TACCAGTTGAAAGGTTCAACTGGTATGTGAAAAGTAAAAGATGAATATTA[C]TCAAGGTTCAGAAATTGCAATACAACATTCTGGTTTGAGTCCAGCAACTA
	dDocent_Contig_42271_138	0.000668	3.17548	0.11605	TCTTTAGAAAGCAAATCTCTCTCCAAACTGATGCCCTTTTGAGTCTCCCT[G]AGTAAACTGTACTCAATCAATTCTTTGTCTTTCTGAAGCTGGACGATACT
	dDocent_Contig_5054_299	0.000758	3.12019	0.11354	CCGGGGATGGATATCGACATTGTGATGCACCGTTTGCCTTTGAAACCTGA[A]TGCCCACCAGTTAAACAAAAGTTGAGGAGGACTCATCCCGATATGGCTCT
	dDocent_Contig_63775_201	0.000525	3.28016	0.12081	TTTGTCTCAATGGCGAGATTAGAAAAGCCCTTCAATTTCACGATGACGTT[A]TAGCCAAGGGGTTTCACTTAAATCAGGTTAGTTATGGGACCTTGATCN
	dDocent_Contig_67211_192	0.000786	3.10448	0.11283	CTGGGTTCCAAATCAGAAACCCAGTAATCATTCCTCATATTCTCCTTGTG[T]GCTCAATTTTCGATTGGGAAACAGAAAAGGGTGTTTCTGGATCN

## Sheet: Pliotropic SNPs
Giza
Trait	Marker
Apex shape of the prophyll	dDocent_Contig_37406_33	NAATTCCAAATTCTAGTCTCATAATTATGCAA[C]GTGTTCTTGCGCCTGAAAATCACTATGTTTTGGTCCGTTTTGGTTATCAT
Basal shape of the first leaf	dDocent_Contig_37406_33
